# Supplementary material for: Neuro4PD: An Initial Neurorobotics Model of Parkinson's Disease
Source: Front Neurorobot. 2021 Jul 1;15:640449. doi: 10.3389/fnbot.2021.640449 (PMC8283825; doi:10.3389/fnbot.2021.640449)
Supplement: Supplementary file 2 [file Data_Sheet_1.ZIP]

Archive with 351 entries (279 files):
- Paper_Code/
- Paper_Code/behavioralModule/
- Paper_Code/behavioralModule/CMakeLists.txt
- Paper_Code/behavioralModule/package.xml
- Paper_Code/behavioralModule/scripts/
- Paper_Code/behavioralModule/scripts/bem.py
- Paper_Code/behavioralModule/scripts/delta.xml
- Paper_Code/behavioralModule/scripts/x86_64/
- Paper_Code/brainModule/
- Paper_Code/brainModule/CMakeLists.txt
- Paper_Code/brainModule/package.xml
- Paper_Code/brainModule/scripts/
- Paper_Code/brainModule/scripts/bm.py
- Paper_Code/brainModule/scripts/GP.mod
- Paper_Code/brainModule/scripts/Izhi2003b.mod
- Paper_Code/brainModule/scripts/STN.mod
- Paper_Code/brainModule/scripts/Str.mod
- Paper_Code/brainModule/scripts/izhi2007Wrapper.py
- Paper_Code/brainModule/scripts/izhi2007Wrapper.pyc
- Paper_Code/brainModule/scripts/izhi2007b.mod
- Paper_Code/brainModule/scripts/thalamus.mod
- Paper_Code/brainModule/scripts/x86_64/
- Paper_Code/brainModule/scripts/x86_64/GP.mod
- Paper_Code/brainModule/scripts/x86_64/Izhi2003b.mod
- Paper_Code/brainModule/scripts/x86_64/izhi2007b.mod
- Paper_Code/brainModule/scripts/x86_64/STN.mod
- Paper_Code/brainModule/scripts/x86_64/Str.mod
- Paper_Code/brainModule/scripts/x86_64/thalamus.mod
- Paper_Code/brainModule/scripts/x86_64/mod_func.lo
- Paper_Code/brainModule/scripts/x86_64/libnrnmech.la
- Paper_Code/brainModule/scripts/x86_64/mod_func.c
- Paper_Code/brainModule/scripts/x86_64/STN.c
- Paper_Code/brainModule/scripts/x86_64/izhi2007b.c
- Paper_Code/brainModule/scripts/x86_64/GP.c
- Paper_Code/brainModule/scripts/x86_64/Izhi2003b.c
- Paper_Code/brainModule/scripts/x86_64/GP.lo
- Paper_Code/brainModule/scripts/x86_64/Str.c
- Paper_Code/brainModule/scripts/x86_64/Izhi2003b.lo
- Paper_Code/brainModule/scripts/x86_64/thalamus.c
- Paper_Code/brainModule/scripts/x86_64/izhi2007b.lo
- Paper_Code/brainModule/scripts/x86_64/STN.lo
- Paper_Code/brainModule/scripts/x86_64/Str.lo
- Paper_Code/brainModule/scripts/x86_64/thalamus.lo
- Paper_Code/brainModule/scripts/x86_64/special
- Paper_Code/brainModule/scripts/x86_64/.libs/
- Paper_Code/brainModule/scripts/x86_64/.libs/mod_func.o
- Paper_Code/brainModule/scripts/x86_64/.libs/libnrnmech.so.0.0.0
- Paper_Code/brainModule/scripts/x86_64/.libs/libnrnmech.so.0
- Paper_Code/brainModule/scripts/x86_64/.libs/libnrnmech.so
- Paper_Code/brainModule/scripts/x86_64/.libs/libnrnmech.lai
- Paper_Code/brainModule/scripts/x86_64/.libs/libnrnmech.la
- Paper_Code/brainModule/scripts/x86_64/.libs/GP.o
- Paper_Code/brainModule/scripts/x86_64/.libs/Izhi2003b.o
- Paper_Code/brainModule/scripts/x86_64/.libs/izhi2007b.o
- Paper_Code/brainModule/scripts/x86_64/.libs/STN.o
- Paper_Code/brainModule/scripts/x86_64/.libs/Str.o
- Paper_Code/brainModule/scripts/x86_64/.libs/thalamus.o
- Paper_Code/decodingModule/
- Paper_Code/decodingModule/CMakeLists.txt
- Paper_Code/decodingModule/package.xml
- Paper_Code/decodingModule/include/
- Paper_Code/decodingModule/include/mlp_perturbation/
- Paper_Code/decodingModule/scripts/
- Paper_Code/decodingModule/scripts/dm.py
- Paper_Code/decodingModule/scripts/PD.csv
- Paper_Code/decodingModule/scripts/input.csv
- Paper_Code/decodingModule/scripts/output.csv
- Paper_Code/decodingModule/scripts/H.csv
- Paper_Code/decodingModule/scripts/hidden2.csv
- Paper_Code/decodingModule/scripts/hidden1.csv
- Paper_Code/decodingModule/scripts/bias.csv
- Paper_Code/EncodingModule/
- Paper_Code/EncodingModule/CMakeLists.txt
- Paper_Code/EncodingModule/package.xml
- Paper_Code/EncodingModule/script/
- Paper_Code/EncodingModule/script/em.py
- Paper_Code/nao/
- Paper_Code/nao/nao_apps/
- Paper_Code/nao/nao_apps/CHANGELOG.rst
- Paper_Code/nao/nao_apps/CMakeLists.txt
- Paper_Code/nao/nao_apps/package.xml
- Paper_Code/nao/nao_apps/setup.py
- Paper_Code/nao/nao_apps/launch/
- Paper_Code/nao/nao_apps/launch/alife.launch
- Paper_Code/nao/nao_apps/launch/behaviors.launch
- Paper_Code/nao/nao_apps/launch/footsteps.launch
- Paper_Code/nao/nao_apps/launch/leds.launch
- Paper_Code/nao/nao_apps/launch/speech.launch
- Paper_Code/nao/nao_apps/launch/tactile.launch
- Paper_Code/nao/nao_apps/launch/walker.launch
- Paper_Code/nao/nao_apps/nodes/
- Paper_Code/nao/nao_apps/nodes/nao_alife.py
- Paper_Code/nao/nao_apps/nodes/nao_behaviors.py
- Paper_Code/nao/nao_apps/nodes/nao_diagnostic_updater.py
- Paper_Code/nao/nao_apps/nodes/nao_footsteps.py
- Paper_Code/nao/nao_apps/nodes/nao_leds.py
- Paper_Code/nao/nao_apps/nodes/nao_speech.py
- Paper_Code/nao/nao_apps/nodes/nao_tactile.py
- Paper_Code/nao/nao_apps/nodes/nao_walker.py
- Paper_Code/nao/nao_apps/scripts/
- Paper_Code/nao/nao_apps/scripts/test_footsteps.py
- Paper_Code/nao/nao_apps/scripts/test_joint_angles.py
- Paper_Code/nao/nao_apps/src/
- Paper_Code/nao/nao_apps/src/nao_apps/
- Paper_Code/nao/nao_apps/src/nao_apps/__init__.py
- Paper_Code/nao/nao_apps/src/nao_apps/nao_footstep_clipping.py
- Paper_Code/nao/nao_apps/src/nao_apps/start_walk_pose.py
- Paper_Code/nao/nao_bringup/
- Paper_Code/nao/nao_bringup/CHANGELOG.rst
- Paper_Code/nao/nao_bringup/CMakeLists.txt
- Paper_Code/nao/nao_bringup/package.xml
- Paper_Code/nao/nao_bringup/config/
- Paper_Code/nao/nao_bringup/config/nao_analysers.yaml
- Paper_Code/nao/nao_bringup/config/nao_full.rviz
- Paper_Code/nao/nao_bringup/launch/
- Paper_Code/nao/nao_bringup/launch/nao_full_py.launch
- Paper_Code/nao/nao_bringup/launch/nao_full.launch
- Paper_Code/nao/nao_description/
- Paper_Code/nao/nao_description/CHANGELOG.rst
- Paper_Code/nao/nao_description/CMakeLists.txt
- Paper_Code/nao/nao_description/package.xml
- Paper_Code/nao/nao_description/config/
- Paper_Code/nao/nao_description/config/urdf.rviz
- Paper_Code/nao/nao_description/launch/
- Paper_Code/nao/nao_description/launch/display.launch
- Paper_Code/nao/nao_description/launch/robot_state_publisher.launch
- Paper_Code/nao/nao_description/launch/upload_nao.launch
- Paper_Code/nao/nao_description/scripts/
- Paper_Code/nao/nao_description/scripts/test_cam_transform.py
- Paper_Code/nao/nao_description/src/
- Paper_Code/nao/nao_description/src/base_footprint.cpp
- Paper_Code/nao/nao_description/urdf/
- Paper_Code/nao/nao_description/urdf/nao_robot_v3.urdf.xacro
- Paper_Code/nao/nao_description/urdf/nao_robot_v3_structure.urdf.xacro
- Paper_Code/nao/nao_description/urdf/nao_robot_v4.urdf.xacro
- Paper_Code/nao/nao_description/urdf/nao_robot_v4_structure.urdf.xacro
- Paper_Code/nao/nao_description/urdf/visuals.xacro
- Paper_Code/nao/nao_description/urdf/naoV32_generated_urdf/
- Paper_Code/nao/nao_description/urdf/naoV32_generated_urdf/nao.urdf
- Paper_Code/nao/nao_description/urdf/naoV32_generated_urdf/naoGazebo.xacro
- Paper_Code/nao/nao_description/urdf/naoV32_generated_urdf/naoTransmission.xacro
- Paper_Code/nao/nao_description/urdf/naoV32_generated_urdf/nao_arms.xacro
- Paper_Code/nao/nao_description/urdf/naoV32_generated_urdf/nao_fingers.xacro
- Paper_Code/nao/nao_description/urdf/naoV32_generated_urdf/nao_head.xacro
- Paper_Code/nao/nao_description/urdf/naoV32_generated_urdf/nao_legs.xacro
- Paper_Code/nao/nao_description/urdf/naoV32_generated_urdf/nao_material.xacro
- Paper_Code/nao/nao_description/urdf/naoV32_generated_urdf/nao_robot.xacro
- Paper_Code/nao/nao_description/urdf/naoV32_generated_urdf/nao_sensors.xacro
- Paper_Code/nao/nao_description/urdf/naoV32_generated_urdf/nao_torso.xacro
- Paper_Code/nao/nao_description/urdf/naoV32_generated_urdf/nao_visual_collisions.xacro
- Paper_Code/nao/nao_description/urdf/naoV33_generated_urdf/
- Paper_Code/nao/nao_description/urdf/naoV33_generated_urdf/nao.urdf
- Paper_Code/nao/nao_description/urdf/naoV33_generated_urdf/naoGazebo.xacro
- Paper_Code/nao/nao_description/urdf/naoV33_generated_urdf/naoTransmission.xacro
- Paper_Code/nao/nao_description/urdf/naoV33_generated_urdf/nao_arms.xacro
- Paper_Code/nao/nao_description/urdf/naoV33_generated_urdf/nao_fingers.xacro
- Paper_Code/nao/nao_description/urdf/naoV33_generated_urdf/nao_head.xacro
- Paper_Code/nao/nao_description/urdf/naoV33_generated_urdf/nao_legs.xacro
- Paper_Code/nao/nao_description/urdf/naoV33_generated_urdf/nao_material.xacro
- Paper_Code/nao/nao_description/urdf/naoV33_generated_urdf/nao_robot.xacro
- Paper_Code/nao/nao_description/urdf/naoV33_generated_urdf/nao_sensors.xacro
- Paper_Code/nao/nao_description/urdf/naoV33_generated_urdf/nao_torso.xacro
- Paper_Code/nao/nao_description/urdf/naoV33_generated_urdf/nao_visual_collisions.xacro
- Paper_Code/nao/nao_description/urdf/naoV40_generated_urdf/
- Paper_Code/nao/nao_description/urdf/naoV40_generated_urdf/nao.urdf
- Paper_Code/nao/nao_description/urdf/naoV40_generated_urdf/naoGazebo.xacro
- Paper_Code/nao/nao_description/urdf/naoV40_generated_urdf/naoTransmission.xacro
- Paper_Code/nao/nao_description/urdf/naoV40_generated_urdf/nao_arms.xacro
- Paper_Code/nao/nao_description/urdf/naoV40_generated_urdf/nao_fingers.xacro
- Paper_Code/nao/nao_description/urdf/naoV40_generated_urdf/nao_head.xacro
- Paper_Code/nao/nao_description/urdf/naoV40_generated_urdf/nao_legs.xacro
- Paper_Code/nao/nao_description/urdf/naoV40_generated_urdf/nao_material.xacro
- Paper_Code/nao/nao_description/urdf/naoV40_generated_urdf/nao_robot.xacro
- Paper_Code/nao/nao_description/urdf/naoV40_generated_urdf/nao_sensors.xacro
- Paper_Code/nao/nao_description/urdf/naoV40_generated_urdf/nao_torso.xacro
- Paper_Code/nao/nao_description/urdf/naoV40_generated_urdf/nao_visual_collisions.xacro
- Paper_Code/nao/nao_description/urdf/naoV50_generated_urdf/
- Paper_Code/nao/nao_description/urdf/naoV50_generated_urdf/nao.urdf
- Paper_Code/nao/nao_description/urdf/naoV50_generated_urdf/naoGazebo.xacro
- Paper_Code/nao/nao_description/urdf/naoV50_generated_urdf/naoTransmission.xacro
- Paper_Code/nao/nao_description/urdf/naoV50_generated_urdf/nao_arms.xacro
- Paper_Code/nao/nao_description/urdf/naoV50_generated_urdf/nao_fingers.xacro
- Paper_Code/nao/nao_description/urdf/naoV50_generated_urdf/nao_head.xacro
- Paper_Code/nao/nao_description/urdf/naoV50_generated_urdf/nao_legs.xacro
- Paper_Code/nao/nao_description/urdf/naoV50_generated_urdf/nao_material.xacro
- Paper_Code/nao/nao_description/urdf/naoV50_generated_urdf/nao_robot.xacro
- Paper_Code/nao/nao_description/urdf/naoV50_generated_urdf/nao_sensors.xacro
- Paper_Code/nao/nao_description/urdf/naoV50_generated_urdf/nao_torso.xacro
- Paper_Code/nao/nao_description/urdf/naoV50_generated_urdf/nao_visual_collisions.xacro
- Paper_Code/nao/naoqi_bridge/
- Paper_Code/nao/naoqi_bridge/LICENSE.txt
- Paper_Code/nao/naoqi_bridge/README.md
- Paper_Code/nao/naoqi_bridge/tracks.yaml
- Paper_Code/nao/naoqi_bridge/naoqi_driver_py/
- Paper_Code/nao/naoqi_bridge/naoqi_driver_py/CHANGELOG.rst
- Paper_Code/nao/naoqi_bridge/naoqi_driver_py/CMakeLists.txt
- Paper_Code/nao/naoqi_bridge/naoqi_driver_py/package.xml
- Paper_Code/nao/naoqi_bridge/naoqi_driver_py/setup.py
- Paper_Code/nao/naoqi_bridge/naoqi_driver_py/cfg/
- Paper_Code/nao/naoqi_bridge/naoqi_driver_py/cfg/NaoqiSpeech.cfg
- Paper_Code/nao/naoqi_bridge/naoqi_driver_py/cmake/
- Paper_Code/nao/naoqi_bridge/naoqi_driver_py/cmake/FindNAOqi.cmake
- Paper_Code/nao/naoqi_bridge/naoqi_driver_py/cmake/naoqi_driver-extras.cmake.develspace.in
- Paper_Code/nao/naoqi_bridge/naoqi_driver_py/cmake/naoqi_driver-extras.cmake.installspace.in
- Paper_Code/nao/naoqi_bridge/naoqi_driver_py/launch/
- Paper_Code/nao/naoqi_bridge/naoqi_driver_py/launch/naoqi_driver.launch
- Paper_Code/nao/naoqi_bridge/naoqi_driver_py/nodes/
- Paper_Code/nao/naoqi_bridge/naoqi_driver_py/nodes/naoqi_joint_states.py
- Paper_Code/nao/naoqi_bridge/naoqi_driver_py/nodes/naoqi_logger.py
- Paper_Code/nao/naoqi_bridge/naoqi_driver_py/nodes/naoqi_moveto.py
- Paper_Code/nao/naoqi_bridge/naoqi_driver_py/scripts/
- Paper_Code/nao/naoqi_bridge/naoqi_driver_py/scripts/naoqiros.env
- Paper_Code/nao/naoqi_bridge/naoqi_driver_py/scripts/test_footsteps.py
- Paper_Code/nao/naoqi_bridge/naoqi_driver_py/scripts/test_joint_angles.py
- Paper_Code/nao/naoqi_bridge/naoqi_driver_py/src/
- Paper_Code/nao/naoqi_bridge/naoqi_driver_py/src/naoqi_driver/
- Paper_Code/nao/naoqi_bridge/naoqi_driver_py/src/naoqi_driver/__init__.py
- Paper_Code/nao/naoqi_bridge/naoqi_driver_py/src/naoqi_driver/naoqi_moveto.py
- Paper_Code/nao/naoqi_bridge/naoqi_driver_py/src/naoqi_driver/naoqi_node.py
- Paper_Code/nao/naoqi_bridge/naoqi_driver_py/src/naoqi_driver/naoqi_node.pyc
- Paper_Code/nao/naoqi_bridge/naoqi_driver_py/src/naoqi_driver/naoqi_moveto.pyc
- Paper_Code/nao/naoqi_bridge/naoqi_apps/
- Paper_Code/nao/naoqi_bridge/naoqi_apps/CHANGELOG.rst
- Paper_Code/nao/naoqi_bridge/naoqi_apps/CMakeLists.txt
- Paper_Code/nao/naoqi_bridge/naoqi_apps/package.xml
- Paper_Code/nao/naoqi_bridge/naoqi_apps/launch/
- Paper_Code/nao/naoqi_bridge/naoqi_apps/launch/background_movement.launch
- Paper_Code/nao/naoqi_bridge/naoqi_apps/launch/gaze_analysis.launch
- Paper_Code/nao/naoqi_bridge/naoqi_apps/launch/listening_movement.launch
- Paper_Code/nao/naoqi_bridge/naoqi_apps/nodes/
- Paper_Code/nao/naoqi_bridge/naoqi_apps/nodes/naoqi_background_movement.py
- Paper_Code/nao/naoqi_bridge/naoqi_apps/nodes/naoqi_gaze_analysis.py
- Paper_Code/nao/naoqi_bridge/naoqi_apps/nodes/naoqi_listening_movement.py
- Paper_Code/nao/naoqi_bridge/naoqi_bridge/
- Paper_Code/nao/naoqi_bridge/naoqi_bridge/CHANGELOG.rst
- Paper_Code/nao/naoqi_bridge/naoqi_bridge/CMakeLists.txt
- Paper_Code/nao/naoqi_bridge/naoqi_bridge/package.xml
- Paper_Code/nao/naoqi_bridge/naoqi_navigation/
- Paper_Code/nao/naoqi_bridge/naoqi_navigation/README.md
- Paper_Code/nao/naoqi_bridge/naoqi_navigation/python/
- Paper_Code/nao/naoqi_bridge/naoqi_navigation/python/CHANGELOG.rst
- Paper_Code/nao/naoqi_bridge/naoqi_navigation/python/CMakeLists.txt
- Paper_Code/nao/naoqi_bridge/naoqi_navigation/python/navigation_config.rviz
- Paper_Code/nao/naoqi_bridge/naoqi_navigation/python/package.xml
- Paper_Code/nao/naoqi_bridge/naoqi_navigation/python/setup.py
- Paper_Code/nao/naoqi_bridge/naoqi_navigation/python/launch/
- Paper_Code/nao/naoqi_bridge/naoqi_navigation/python/launch/exploration.launch
- Paper_Code/nao/naoqi_bridge/naoqi_navigation/python/launch/loading_map.launch
- Paper_Code/nao/naoqi_bridge/naoqi_navigation/python/launch/navigation.launch
- Paper_Code/nao/naoqi_bridge/naoqi_navigation/python/launch/navigation_full_rviz.launch
- Paper_Code/nao/naoqi_bridge/naoqi_navigation/python/launch/rviz_pepper.launch
- Paper_Code/nao/naoqi_bridge/naoqi_navigation/python/nodes/
- Paper_Code/nao/naoqi_bridge/naoqi_navigation/python/nodes/exploration.py
- Paper_Code/nao/naoqi_bridge/naoqi_navigation/python/nodes/loading_map.py
- Paper_Code/nao/naoqi_bridge/naoqi_navigation/python/nodes/localization.py
- Paper_Code/nao/naoqi_bridge/naoqi_navigation/python/nodes/pod.py
- Paper_Code/nao/naoqi_bridge/naoqi_pose/
- Paper_Code/nao/naoqi_bridge/naoqi_pose/CHANGELOG.rst
- Paper_Code/nao/naoqi_bridge/naoqi_pose/CMakeLists.txt
- Paper_Code/nao/naoqi_bridge/naoqi_pose/package.xml
- Paper_Code/nao/naoqi_bridge/naoqi_pose/setup.py
- Paper_Code/nao/naoqi_bridge/naoqi_pose/config/
- Paper_Code/nao/naoqi_bridge/naoqi_pose/config/basic.xap
- Paper_Code/nao/naoqi_bridge/naoqi_pose/config/basic_poses.yaml
- Paper_Code/nao/naoqi_bridge/naoqi_pose/launch/
- Paper_Code/nao/naoqi_bridge/naoqi_pose/launch/pose_manager.launch
- Paper_Code/nao/naoqi_bridge/naoqi_pose/nodes/
- Paper_Code/nao/naoqi_bridge/naoqi_pose/nodes/pose_controller.py
- Paper_Code/nao/naoqi_bridge/naoqi_pose/nodes/pose_manager.py
- Paper_Code/nao/naoqi_bridge/naoqi_pose/scripts/
- Paper_Code/nao/naoqi_bridge/naoqi_pose/scripts/execute_pose.py
- Paper_Code/nao/naoqi_bridge/naoqi_pose/src/
- Paper_Code/nao/naoqi_bridge/naoqi_pose/src/xapparser/
- Paper_Code/nao/naoqi_bridge/naoqi_pose/src/xapparser/__init__.py
- Paper_Code/nao/naoqi_bridge/naoqi_pose/src/xapparser/xapparser.py
- Paper_Code/nao/naoqi_bridge/naoqi_pose/src/xapparser/xapparser.pyc
- Paper_Code/nao/naoqi_bridge/naoqi_sensors_py/
- Paper_Code/nao/naoqi_bridge/naoqi_sensors_py/CHANGELOG.rst
- Paper_Code/nao/naoqi_bridge/naoqi_sensors_py/CMakeLists.txt
- Paper_Code/nao/naoqi_bridge/naoqi_sensors_py/README.rst
- Paper_Code/nao/naoqi_bridge/naoqi_sensors_py/package.xml
- Paper_Code/nao/naoqi_bridge/naoqi_sensors_py/setup.py
- Paper_Code/nao/naoqi_bridge/naoqi_sensors_py/cfg/
- Paper_Code/nao/naoqi_bridge/naoqi_sensors_py/cfg/NaoqiCamera.cfg
- Paper_Code/nao/naoqi_bridge/naoqi_sensors_py/cfg/NaoqiMicrophone.cfg
- Paper_Code/nao/naoqi_bridge/naoqi_sensors_py/launch/
- Paper_Code/nao/naoqi_bridge/naoqi_sensors_py/launch/camera.launch
- Paper_Code/nao/naoqi_bridge/naoqi_sensors_py/launch/microphone.launch
- Paper_Code/nao/naoqi_bridge/naoqi_sensors_py/launch/octomap.launch
- Paper_Code/nao/naoqi_bridge/naoqi_sensors_py/launch/sonar.launch
- Paper_Code/nao/naoqi_bridge/naoqi_sensors_py/nodes/
- Paper_Code/nao/naoqi_bridge/naoqi_sensors_py/nodes/camera.py
- Paper_Code/nao/naoqi_bridge/naoqi_sensors_py/nodes/contact.py
- Paper_Code/nao/naoqi_bridge/naoqi_sensors_py/nodes/microphone.py
- Paper_Code/nao/naoqi_bridge/naoqi_sensors_py/nodes/octomap.py
- Paper_Code/nao/naoqi_bridge/naoqi_sensors_py/nodes/sonar.py
- Paper_Code/nao/naoqi_bridge/naoqi_sensors_py/share/
- Paper_Code/nao/naoqi_bridge/naoqi_sensors_py/share/nao_camera_bottom_160x120.yaml
- Paper_Code/nao/naoqi_bridge/naoqi_sensors_py/share/nao_camera_bottom_320x240.yaml
- Paper_Code/nao/naoqi_bridge/naoqi_sensors_py/share/nao_camera_bottom_640x480.yaml
[truncated: 51 more entries]
