# Supplementary material for: Neuro4PD: An Initial Neurorobotics Model of Parkinson's Disease
Source: Front Neurorobot. 2021 Jul 1;15:640449. doi: 10.3389/fnbot.2021.640449 (PMC8283825; doi:10.3389/fnbot.2021.640449)
Supplement: Supplementary file 2 [file Data_Sheet_1.ZIP › Paper_Code/brainModule/scripts/x86_64/mod_func.c]

#include <stdio.h>
#include "hocdec.h"
extern int nrnmpi_myid;
extern int nrn_nobanner_;

extern void _GP_reg(void);
extern void _Izhi2003b_reg(void);
extern void _izhi2007b_reg(void);
extern void _STN_reg(void);
extern void _Str_reg(void);
extern void _thalamus_reg(void);

void modl_reg(){
  if (!nrn_nobanner_) if (nrnmpi_myid < 1) {
    fprintf(stderr, "Additional mechanisms from files\n");

    fprintf(stderr," GP.mod");
    fprintf(stderr," Izhi2003b.mod");
    fprintf(stderr," izhi2007b.mod");
    fprintf(stderr," STN.mod");
    fprintf(stderr," Str.mod");
    fprintf(stderr," thalamus.mod");
    fprintf(stderr, "\n");
  }
  _GP_reg();
  _Izhi2003b_reg();
  _izhi2007b_reg();
  _STN_reg();
  _Str_reg();
  _thalamus_reg();
}
