# Supplementary material for: Neuro4PD: An Initial Neurorobotics Model of Parkinson's Disease
Source: Front Neurorobot. 2021 Jul 1;15:640449. doi: 10.3389/fnbot.2021.640449 (PMC8283825; doi:10.3389/fnbot.2021.640449)
Supplement: Supplementary file 2 [file Data_Sheet_1.ZIP › Paper_Code/brainModule/scripts/x86_64/Izhi2003b.c]

/* Created by Language version: 7.5.0 */
/* VECTORIZED */
#define NRN_VECTORIZED 1
#include <stdio.h>
#include <stdlib.h>
#include <math.h>
#include "scoplib_ansi.h"
#undef PI
#define nil 0
#include "md1redef.h"
#include "section.h"
#include "nrniv_mf.h"
#include "md2redef.h"
 
#if METHOD3
extern int _method3;
#endif

#if !NRNGPU
#undef exp
#define exp hoc_Exp
extern double hoc_Exp(double);
#endif
 
#define nrn_init _nrn_init__Izhi2003b
#define _nrn_initial _nrn_initial__Izhi2003b
#define nrn_cur _nrn_cur__Izhi2003b
#define _nrn_current _nrn_current__Izhi2003b
#define nrn_jacob _nrn_jacob__Izhi2003b
#define nrn_state _nrn_state__Izhi2003b
#define _net_receive _net_receive__Izhi2003b 
#define states states__Izhi2003b 
 
#define _threadargscomma_ _p, _ppvar, _thread, _nt,
#define _threadargsprotocomma_ double* _p, Datum* _ppvar, Datum* _thread, _NrnThread* _nt,
#define _threadargs_ _p, _ppvar, _thread, _nt
#define _threadargsproto_ double* _p, Datum* _ppvar, Datum* _thread, _NrnThread* _nt
 	/*SUPPRESS 761*/
	/*SUPPRESS 762*/
	/*SUPPRESS 763*/
	/*SUPPRESS 765*/
	 extern double *getarg();
 /* Thread safe. No static _p or _ppvar. */
 
#define t _nt->_t
#define dt _nt->_dt
#define a _p[0]
#define b _p[1]
#define c _p[2]
#define d _p[3]
#define f _p[4]
#define g _p[5]
#define thresh _p[6]
#define i _p[7]
#define u _p[8]
#define Du _p[9]
#define v _p[10]
#define _g _p[11]
#define _tsav _p[12]
#define _nd_area  *_ppvar[0]._pval
 
#if MAC
#if !defined(v)
#define v _mlhv
#endif
#if !defined(h)
#define h _mlhh
#endif
#endif
 
#if defined(__cplusplus)
extern "C" {
#endif
 static int hoc_nrnpointerindex =  -1;
 static Datum* _extcall_thread;
 static Prop* _extcall_prop;
 /* external NEURON variables */
 /* declaration of user functions */
 static int _mechtype;
extern void _nrn_cacheloop_reg(int, int);
extern void hoc_register_prop_size(int, int, int);
extern void hoc_register_limits(int, HocParmLimits*);
extern void hoc_register_units(int, HocParmUnits*);
extern void nrn_promote(Prop*, int, int);
extern Memb_func* memb_func;
 extern Prop* nrn_point_prop_;
 static int _pointtype;
 static void* _hoc_create_pnt(_ho) Object* _ho; { void* create_point_process();
 return create_point_process(_pointtype, _ho);
}
 static void _hoc_destroy_pnt();
 static double _hoc_loc_pnt(_vptr) void* _vptr; {double loc_point_process();
 return loc_point_process(_pointtype, _vptr);
}
 static double _hoc_has_loc(_vptr) void* _vptr; {double has_loc_point();
 return has_loc_point(_vptr);
}
 static double _hoc_get_loc_pnt(_vptr)void* _vptr; {
 double get_loc_point_process(); return (get_loc_point_process(_vptr));
}
 extern void _nrn_setdata_reg(int, void(*)(Prop*));
 static void _setdata(Prop* _prop) {
 _extcall_prop = _prop;
 }
 static void _hoc_setdata(void* _vptr) { Prop* _prop;
 _prop = ((Point_process*)_vptr)->_prop;
   _setdata(_prop);
 }
 /* connect user functions to hoc names */
 static VoidFunc hoc_intfunc[] = {
 0,0
};
 static Member_func _member_func[] = {
 "loc", _hoc_loc_pnt,
 "has_loc", _hoc_has_loc,
 "get_loc", _hoc_get_loc_pnt,
 0, 0
};
 /* declare global and static user variables */
 /* some parameters have upper and lower limits */
 static HocParmLimits _hoc_parm_limits[] = {
 0,0,0
};
 static HocParmUnits _hoc_parm_units[] = {
 "a", "/ms",
 "b", "/ms",
 "c", "mV",
 "d", "mV/ms",
 "thresh", "mV",
 "u", "mV/ms",
 "i", "nA",
 0,0
};
 static double delta_t = 0.01;
 static double u0 = 0;
 /* connect global user variables to hoc */
 static DoubScal hoc_scdoub[] = {
 0,0
};
 static DoubVec hoc_vdoub[] = {
 0,0,0
};
 static double _sav_indep;
 static void nrn_alloc(Prop*);
static void  nrn_init(_NrnThread*, _Memb_list*, int);
static void nrn_state(_NrnThread*, _Memb_list*, int);
 static void nrn_cur(_NrnThread*, _Memb_list*, int);
static void  nrn_jacob(_NrnThread*, _Memb_list*, int);
 
#define _watch_array _ppvar + 3 
 static void _hoc_destroy_pnt(_vptr) void* _vptr; {
   Prop* _prop = ((Point_process*)_vptr)->_prop;
   if (_prop) { _nrn_free_watch(_prop->dparam, 3, 2);}
   destroy_point_process(_vptr);
}
 
static int _ode_count(int);
static void _ode_map(int, double**, double**, double*, Datum*, double*, int);
static void _ode_spec(_NrnThread*, _Memb_list*, int);
static void _ode_matsol(_NrnThread*, _Memb_list*, int);
 
#define _cvode_ieq _ppvar[5]._i
 static void _ode_matsol_instance1(_threadargsproto_);
 /* connect range variables in _p that hoc is supposed to know about */
 static const char *_mechanism[] = {
 "7.5.0",
"Izhi2003b",
 "a",
 "b",
 "c",
 "d",
 "f",
 "g",
 "thresh",
 0,
 "i",
 0,
 "u",
 0,
 0};
 
extern Prop* need_memb(Symbol*);

static void nrn_alloc(Prop* _prop) {
	Prop *prop_ion;
	double *_p; Datum *_ppvar;
  if (nrn_point_prop_) {
	_prop->_alloc_seq = nrn_point_prop_->_alloc_seq;
	_p = nrn_point_prop_->param;
	_ppvar = nrn_point_prop_->dparam;
 }else{
 	_p = nrn_prop_data_alloc(_mechtype, 13, _prop);
 	/*initialize range parameters*/
 	a = 0.02;
 	b = 0.2;
 	c = -65;
 	d = 2;
 	f = 5;
 	g = 140;
 	thresh = 30;
  }
 	_prop->param = _p;
 	_prop->param_size = 13;
  if (!nrn_point_prop_) {
 	_ppvar = nrn_prop_datum_alloc(_mechtype, 6, _prop);
  }
 	_prop->dparam = _ppvar;
 	/*connect ionic variables to this model*/
 
}
 static void _initlists();
  /* some states have an absolute tolerance */
 static Symbol** _atollist;
 static HocStateTolerance _hoc_state_tol[] = {
 0,0
};
 
#define _tqitem &(_ppvar[2]._pvoid)
 static void _net_receive(Point_process*, double*, double);
 static void _thread_mem_init(Datum*);
 static void _thread_cleanup(Datum*);
 extern Symbol* hoc_lookup(const char*);
extern void _nrn_thread_reg(int, int, void(*)(Datum*));
extern void _nrn_thread_table_reg(int, void(*)(double*, Datum*, Datum*, _NrnThread*, int));
extern void hoc_register_tolerance(int, HocStateTolerance*, Symbol***);
extern void _cvode_abstol( Symbol**, double*, int);

 void _Izhi2003b_reg() {
	int _vectorized = 1;
  _initlists();
 	_pointtype = point_register_mech(_mechanism,
	 nrn_alloc,nrn_cur, nrn_jacob, nrn_state, nrn_init,
	 hoc_nrnpointerindex, 5,
	 _hoc_create_pnt, _hoc_destroy_pnt, _member_func);
  _extcall_thread = (Datum*)ecalloc(4, sizeof(Datum));
  _thread_mem_init(_extcall_thread);
 _mechtype = nrn_get_mechtype(_mechanism[1]);
     _nrn_setdata_reg(_mechtype, _setdata);
     _nrn_thread_reg(_mechtype, 1, _thread_mem_init);
     _nrn_thread_reg(_mechtype, 0, _thread_cleanup);
  hoc_register_prop_size(_mechtype, 13, 6);
  hoc_register_dparam_semantics(_mechtype, 0, "area");
  hoc_register_dparam_semantics(_mechtype, 1, "pntproc");
  hoc_register_dparam_semantics(_mechtype, 2, "netsend");
  hoc_register_dparam_semantics(_mechtype, 3, "watch");
  hoc_register_dparam_semantics(_mechtype, 4, "watch");
  hoc_register_dparam_semantics(_mechtype, 5, "cvodeieq");
 	hoc_register_cvode(_mechtype, _ode_count, _ode_map, _ode_spec, _ode_matsol);
 	hoc_register_tolerance(_mechtype, _hoc_state_tol, &_atollist);
 add_nrn_has_net_event(_mechtype);
 pnt_receive[_mechtype] = _net_receive;
 pnt_receive_size[_mechtype] = 1;
 	hoc_register_var(hoc_scdoub, hoc_vdoub, hoc_intfunc);
 	ivoc_help("help ?1 Izhi2003b /home/jhielson/catkin_ws/src/neural_model/scripts/x86_64/Izhi2003b.mod\n");
 hoc_register_limits(_mechtype, _hoc_parm_limits);
 hoc_register_units(_mechtype, _hoc_parm_units);
 }
static int _reset;
static char *modelname = "";

static int error;
static int _ninits = 0;
static int _match_recurse=1;
static void _modl_cleanup(){ _match_recurse=1;}
 
#define _deriv1_advance _thread[0]._i
#define _dith1 1
#define _recurse _thread[2]._i
#define _newtonspace1 _thread[3]._pvoid
extern void* nrn_cons_newtonspace(int);
 
static int _ode_spec1(_threadargsproto_);
/*static int _ode_matsol1(_threadargsproto_);*/
 static int _slist2[1];
  static int _slist1[1], _dlist1[1];
 static int states(_threadargsproto_);
 
/*CVODE*/
 static int _ode_spec1 (double* _p, Datum* _ppvar, Datum* _thread, _NrnThread* _nt) {int _reset = 0; {
   Du = a * ( b * v - u ) ;
   }
 return _reset;
}
 static int _ode_matsol1 (double* _p, Datum* _ppvar, Datum* _thread, _NrnThread* _nt) {
 Du = Du  / (1. - dt*( ( a )*( ( ( - 1.0 ) ) ) )) ;
  return 0;
}
 /*END CVODE*/
 
static int states (double* _p, Datum* _ppvar, Datum* _thread, _NrnThread* _nt) {int _reset=0; int error = 0;
 { double* _savstate1 = _thread[_dith1]._pval;
 double* _dlist2 = _thread[_dith1]._pval + 1;
 int _counte = -1;
 if (!_recurse) {
 _recurse = 1;
 {int _id; for(_id=0; _id < 1; _id++) { _savstate1[_id] = _p[_slist1[_id]];}}
 error = nrn_newton_thread(_newtonspace1, 1,_slist2, _p, states, _dlist2, _ppvar, _thread, _nt);
 _recurse = 0; if(error) {abort_run(error);}}
 {
   Du = a * ( b * v - u ) ;
   {int _id; for(_id=0; _id < 1; _id++) {
if (_deriv1_advance) {
 _dlist2[++_counte] = _p[_dlist1[_id]] - (_p[_slist1[_id]] - _savstate1[_id])/dt;
 }else{
_dlist2[++_counte] = _p[_slist1[_id]] - _savstate1[_id];}}}
 } }
 return _reset;}
 
static double _watch1_cond(_pnt) Point_process* _pnt; {
 	double* _p; Datum* _ppvar; Datum* _thread; _NrnThread* _nt;
	_thread= (Datum*)0; _nt = (_NrnThread*)_pnt->_vnt;
 	_p = _pnt->_prop->param; _ppvar = _pnt->_prop->dparam;
	v = NODEV(_pnt->node);
	return  ( v ) - ( thresh ) ;
}
 
static void _net_receive (_pnt, _args, _lflag) Point_process* _pnt; double* _args; double _lflag; 
{  double* _p; Datum* _ppvar; Datum* _thread; _NrnThread* _nt;
   int _watch_rm = 0;
   _thread = (Datum*)0; _nt = (_NrnThread*)_pnt->_vnt;   _p = _pnt->_prop->param; _ppvar = _pnt->_prop->dparam;
  if (_tsav > t){ extern char* hoc_object_name(); hoc_execerror(hoc_object_name(_pnt->ob), ":Event arrived out of order. Must call ParallelContext.set_maxstep AFTER assigning minimum NetCon.delay");}
 _tsav = t;  v = NODEV(_pnt->node);
   if (_lflag == 1. ) {*(_tqitem) = 0;}
 {
   if ( _lflag  == 1.0 ) {
       _nrn_watch_activate(_watch_array, _watch1_cond, 1, _pnt, _watch_rm++, 2.0);
 }
   else if ( _lflag  == 2.0 ) {
     net_event ( _pnt, t ) ;
     v = c ;
       if (nrn_netrec_state_adjust && !cvode_active_){
    /* discon state adjustment for general derivimplicit and KINETIC case */
    int __i, __neq = 1;
    double __state = u;
    double __primary_delta = (u + d) - __state;
    double __dtsav = dt;
    for (__i = 0; __i < __neq; ++__i) {
      _p[_dlist1[__i]] = 0.0;
    }
    _p[_dlist1[0]] = __primary_delta;
    dt *= 0.5;
#if NRN_VECTORIZED
    _thread = _nt->_ml_list[_mechtype]->_thread;
#endif
    _ode_matsol_instance1(_threadargs_);
    dt = __dtsav;
    for (__i = 0; __i < __neq; ++__i) {
      _p[_slist1[__i]] += _p[_dlist1[__i]];
    }
  } else {
 u = u + d ;
       }
 }
   } 
 NODEV(_pnt->node) = v;
 }
 
static int _ode_count(int _type){ return 1;}
 
static void _ode_spec(_NrnThread* _nt, _Memb_list* _ml, int _type) {
   double* _p; Datum* _ppvar; Datum* _thread;
   Node* _nd; double _v; int _iml, _cntml;
  _cntml = _ml->_nodecount;
  _thread = _ml->_thread;
  for (_iml = 0; _iml < _cntml; ++_iml) {
    _p = _ml->_data[_iml]; _ppvar = _ml->_pdata[_iml];
    _nd = _ml->_nodelist[_iml];
    v = NODEV(_nd);
     _ode_spec1 (_p, _ppvar, _thread, _nt);
 }}
 
static void _ode_map(int _ieq, double** _pv, double** _pvdot, double* _pp, Datum* _ppd, double* _atol, int _type) { 
	double* _p; Datum* _ppvar;
 	int _i; _p = _pp; _ppvar = _ppd;
	_cvode_ieq = _ieq;
	for (_i=0; _i < 1; ++_i) {
		_pv[_i] = _pp + _slist1[_i];  _pvdot[_i] = _pp + _dlist1[_i];
		_cvode_abstol(_atollist, _atol, _i);
	}
 }
 
static void _ode_matsol_instance1(_threadargsproto_) {
 _ode_matsol1 (_p, _ppvar, _thread, _nt);
 }
 
static void _ode_matsol(_NrnThread* _nt, _Memb_list* _ml, int _type) {
   double* _p; Datum* _ppvar; Datum* _thread;
   Node* _nd; double _v; int _iml, _cntml;
  _cntml = _ml->_nodecount;
  _thread = _ml->_thread;
  for (_iml = 0; _iml < _cntml; ++_iml) {
    _p = _ml->_data[_iml]; _ppvar = _ml->_pdata[_iml];
    _nd = _ml->_nodelist[_iml];
    v = NODEV(_nd);
 _ode_matsol_instance1(_threadargs_);
 }}
 
static void _thread_mem_init(Datum* _thread) {
   _thread[_dith1]._pval = (double*)ecalloc(2, sizeof(double));
   _newtonspace1 = nrn_cons_newtonspace(1);
 }
 
static void _thread_cleanup(Datum* _thread) {
   free((void*)(_thread[_dith1]._pval));
   nrn_destroy_newtonspace(_newtonspace1);
 }

static void initmodel(double* _p, Datum* _ppvar, Datum* _thread, _NrnThread* _nt) {
  int _i; double _save;{
  u = u0;
 {
   v = - 65.0 ;
   u = 0.2 * v ;
   net_send ( _tqitem, (double*)0, _ppvar[1]._pvoid, t +  0.0 , 1.0 ) ;
   }
 
}
}

static void nrn_init(_NrnThread* _nt, _Memb_list* _ml, int _type){
double* _p; Datum* _ppvar; Datum* _thread;
Node *_nd; double _v; int* _ni; int _iml, _cntml;
#if CACHEVEC
    _ni = _ml->_nodeindices;
#endif
_cntml = _ml->_nodecount;
_thread = _ml->_thread;
for (_iml = 0; _iml < _cntml; ++_iml) {
 _p = _ml->_data[_iml]; _ppvar = _ml->_pdata[_iml];
 _tsav = -1e20;
#if CACHEVEC
  if (use_cachevec) {
    _v = VEC_V(_ni[_iml]);
  }else
#endif
  {
    _nd = _ml->_nodelist[_iml];
    _v = NODEV(_nd);
  }
 v = _v;
 initmodel(_p, _ppvar, _thread, _nt);
}
}

static double _nrn_current(double* _p, Datum* _ppvar, Datum* _thread, _NrnThread* _nt, double _v){double _current=0.;v=_v;{ {
   i = - 0.001 * ( 0.04 * v * v + f * v + g - u ) ;
   }
 _current += i;

} return _current;
}

static void nrn_cur(_NrnThread* _nt, _Memb_list* _ml, int _type) {
double* _p; Datum* _ppvar; Datum* _thread;
Node *_nd; int* _ni; double _rhs, _v; int _iml, _cntml;
#if CACHEVEC
    _ni = _ml->_nodeindices;
#endif
_cntml = _ml->_nodecount;
_thread = _ml->_thread;
for (_iml = 0; _iml < _cntml; ++_iml) {
 _p = _ml->_data[_iml]; _ppvar = _ml->_pdata[_iml];
#if CACHEVEC
  if (use_cachevec) {
    _v = VEC_V(_ni[_iml]);
  }else
#endif
  {
    _nd = _ml->_nodelist[_iml];
    _v = NODEV(_nd);
  }
 _g = _nrn_current(_p, _ppvar, _thread, _nt, _v + .001);
 	{ _rhs = _nrn_current(_p, _ppvar, _thread, _nt, _v);
 	}
 _g = (_g - _rhs)/.001;
 _g *=  1.e2/(_nd_area);
 _rhs *= 1.e2/(_nd_area);
#if CACHEVEC
  if (use_cachevec) {
	VEC_RHS(_ni[_iml]) -= _rhs;
  }else
#endif
  {
	NODERHS(_nd) -= _rhs;
  }
 
}
 
}

static void nrn_jacob(_NrnThread* _nt, _Memb_list* _ml, int _type) {
double* _p; Datum* _ppvar; Datum* _thread;
Node *_nd; int* _ni; int _iml, _cntml;
#if CACHEVEC
    _ni = _ml->_nodeindices;
#endif
_cntml = _ml->_nodecount;
_thread = _ml->_thread;
for (_iml = 0; _iml < _cntml; ++_iml) {
 _p = _ml->_data[_iml];
#if CACHEVEC
  if (use_cachevec) {
	VEC_D(_ni[_iml]) += _g;
  }else
#endif
  {
     _nd = _ml->_nodelist[_iml];
	NODED(_nd) += _g;
  }
 
}
 
}

static void nrn_state(_NrnThread* _nt, _Memb_list* _ml, int _type) {
double* _p; Datum* _ppvar; Datum* _thread;
Node *_nd; double _v = 0.0; int* _ni; int _iml, _cntml;
double _dtsav = dt;
if (secondorder) { dt *= 0.5; }
#if CACHEVEC
    _ni = _ml->_nodeindices;
#endif
_cntml = _ml->_nodecount;
_thread = _ml->_thread;
for (_iml = 0; _iml < _cntml; ++_iml) {
 _p = _ml->_data[_iml]; _ppvar = _ml->_pdata[_iml];
 _nd = _ml->_nodelist[_iml];
#if CACHEVEC
  if (use_cachevec) {
    _v = VEC_V(_ni[_iml]);
  }else
#endif
  {
    _nd = _ml->_nodelist[_iml];
    _v = NODEV(_nd);
  }
 v=_v;
{
 {  _deriv1_advance = 1;
 derivimplicit_thread(1, _slist1, _dlist1, _p, states, _ppvar, _thread, _nt);
_deriv1_advance = 0;
     if (secondorder) {
    int _i;
    for (_i = 0; _i < 1; ++_i) {
      _p[_slist1[_i]] += dt*_p[_dlist1[_i]];
    }}
 }}}
 dt = _dtsav;
}

static void terminal(){}

static void _initlists(){
 double _x; double* _p = &_x;
 int _i; static int _first = 1;
  if (!_first) return;
 _slist1[0] = &(u) - _p;  _dlist1[0] = &(Du) - _p;
 _slist2[0] = &(u) - _p;
_first = 0;
}

#if defined(__cplusplus)
} /* extern "C" */
#endif
