# Supplementary material for: Neuro4PD: An Initial Neurorobotics Model of Parkinson's Disease
Source: Front Neurorobot. 2021 Jul 1;15:640449. doi: 10.3389/fnbot.2021.640449 (PMC8283825; doi:10.3389/fnbot.2021.640449)
Supplement: Supplementary file 2 [file Data_Sheet_1.ZIP › Paper_Code/brainModule/scripts/x86_64/Izhi2003b.lo]

# Izhi2003b.lo - a libtool object file
# Generated by libtool (GNU libtool) 2.4.6 Debian-2.4.6-2
#
# Please DO NOT delete this file!
# It is necessary for linking the library.

# Name of the PIC object.
pic_object='.libs/Izhi2003b.o'

# Name of the non-PIC object
non_pic_object=none
