# Supplementary material for: Neuro4PD: An Initial Neurorobotics Model of Parkinson's Disease
Source: Front Neurorobot. 2021 Jul 1;15:640449. doi: 10.3389/fnbot.2021.640449 (PMC8283825; doi:10.3389/fnbot.2021.640449)
Supplement: Supplementary file 2 [file Data_Sheet_1.ZIP › Paper_Code/decodingModule/scripts/PD.csv]

4.799999999999999822e+00	2.043874999999297017e+02	3.004906450700423193e+01
4.099999999999999645e+00	2.326849999997883458e+02	5.239899216121550296e+01
4.599999999999999645e+00	2.255233333341497541e+02	4.354833082402243605e+01
4.099999999999999645e+00	2.337633333341837556e+02	3.347973892872981594e+01
4.299999999999999822e+00	2.276071666674946812e+02	2.694022849306522716e+01
4.500000000000000000e+00	2.292441666675006218e+02	4.731771561255906278e+01
4.299999999999999822e+00	2.373100000008633401e+02	4.073926562113048533e+01
4.200000000000000178e+00	2.220841666674746193e+02	2.782909973706641793e+01
4.500000000000000000e+00	2.275208333303984887e+02	3.964181461963821818e+01
3.799999999999999822e+00	2.639799999961585968e+02	5.433458990290468904e+01
4.400000000000000355e+00	2.251241666633906675e+02	3.703833324456383735e+01
4.700000000000000178e+00	2.166408333301807829e+02	2.111278260006966789e+01
3.799999999999999822e+00	2.674916666627741506e+02	7.200589511812663090e+01
4.299999999999999822e+00	2.304141666633136936e+02	4.003303104576845328e+01
4.099999999999999645e+00	2.486224999963820608e+02	6.230233091872113249e+01
4.500000000000000000e+00	2.176016666635001400e+02	2.777043641802809404e+01
4.700000000000000178e+00	2.020788333303926834e+02	3.278022726983584789e+01
4.500000000000000000e+00	2.221094999967678518e+02	4.284068220362046020e+01
4.299999999999999822e+00	2.401074999965059646e+02	6.790327037745149141e+01
4.700000000000000178e+00	2.120091666635815386e+02	3.534304366148730026e+01
4.500000000000000000e+00	2.163416666635184811e+02	4.005170553958393498e+01
4.400000000000000355e+00	2.196291666634706417e+02	4.362136128133352031e+01
4.299999999999999822e+00	2.149549999968720044e+02	3.413830844122282571e+01
4.299999999999999822e+00	2.471674999964032509e+02	7.583804798088868893e+01
4.200000000000000178e+00	2.189633333301470088e+02	4.633640025887119407e+01
4.000000000000000000e+00	2.338583333299302467e+02	3.161170772553258601e+01
4.400000000000000355e+00	2.251743333300566121e+02	3.556579636436162417e+01
4.799999999999999822e+00	2.197223333301359673e+02	4.408173724096089785e+01
3.899999999999999911e+00	2.341833333299255173e+02	3.879776717266538810e+01
8.199999999999999289e+00	1.249666428553243520e+02	3.340922057150844182e+01
8.199999999999999289e+00	1.230726984109074635e+02	2.897879992574788233e+01
8.199999999999999289e+00	1.217638690458471444e+02	2.894262428979155999e+01
7.299999999999999822e+00	1.387301190474592545e+02	3.657817940153839942e+01
8.000000000000000000e+00	1.259411904835212255e+02	2.959275547183661814e+01
8.000000000000000000e+00	1.281316904836486970e+02	3.819081874809965171e+01
8.800000000000000711e+00	1.162742857210537721e+02	2.938135799465226938e+01
8.099999999999999645e+00	1.179291666735310429e+02	2.660370605562005863e+01
7.599999999999999645e+00	1.236194047691003561e+02	3.110344132204858170e+01
8.400000000000000355e+00	1.230312500071613613e+02	3.321535514119029386e+01
7.400000000000000355e+00	1.329020634997993966e+02	3.850525331566313270e+01
8.599999999999999645e+00	1.212365079435648312e+02	3.443231730203142149e+01
7.799999999999999822e+00	1.275654166740919493e+02	3.060972445331139014e+01
8.300000000000000711e+00	1.193945634990131737e+02	2.562475800817403027e+01
8.300000000000000711e+00	1.159643452448452479e+02	2.246294133929934134e+01
8.400000000000000355e+00	1.164934127051935064e+02	2.546248682957781284e+01
8.199999999999999289e+00	1.233888095309916935e+02	2.827128581480992153e+01
8.300000000000000711e+00	1.223197420706120084e+02	3.794281688576827349e+01
7.599999999999999645e+00	1.254156904834906356e+02	3.295026227646038564e+01
8.199999999999999289e+00	1.300549761980463757e+02	3.484854891444894065e+01
7.599999999999999645e+00	1.318755595314856635e+02	4.212299349710622920e+01
7.799999999999999822e+00	1.314471428647941025e+02	4.099150193051620761e+01
7.900000000000000355e+00	1.308951785790476663e+02	3.556884080963772021e+01
3.899999999999999911e+00	2.303258333467400405e+02	3.912812349193249872e+01
3.799999999999999822e+00	2.712975000157915701e+02	5.127540924566244485e+01
4.500000000000000000e+00	2.281231666799452000e+02	6.074166665408247212e+01
3.899999999999999911e+00	2.628358333486324341e+02	7.464548658133213621e+01
3.500000000000000000e+00	2.923950000170196404e+02	5.382384761093641146e+01
4.200000000000000178e+00	2.236550000130184230e+02	3.260912913207495478e+01
4.599999999999999645e+00	2.319341666801670385e+02	5.156054803576324730e+01
4.000000000000000000e+00	2.628383333486325455e+02	6.634608277313760993e+01
4.200000000000000178e+00	2.375735000138286068e+02	4.128849765388486759e+01
4.299999999999999822e+00	2.312295000134593579e+02	5.067789229773022441e+01
4.799999999999999822e+00	2.128171666790542531e+02	4.589246258221871244e+01
4.099999999999999645e+00	2.312483333467937427e+02	4.426154073472865491e+01
4.299999999999999822e+00	2.477850000144229909e+02	5.523508119794602322e+01
3.899999999999999911e+00	2.545450000148138372e+02	5.911408096395008727e+01
4.599999999999999645e+00	2.238766666796980189e+02	4.880849481278013968e+01
4.099999999999999645e+00	2.402108333473154289e+02	4.121721001601667922e+01
3.600000000000000089e+00	2.710700000157783620e+02	8.797037767052307800e+01
4.599999999999999645e+00	2.318466666801619454e+02	3.729957499216367012e+01
8.300000000000000711e+00	1.201961904831868253e+02	2.690704253967070514e+01
9.099999999999999645e+00	1.095541468317737355e+02	2.653625839333081515e+01
7.799999999999999822e+00	1.297457500075522034e+02	3.429560680054371602e+01
7.500000000000000000e+00	1.297538809599336105e+02	2.829385550999935361e+01
8.000000000000000000e+00	1.253205158803104950e+02	3.340213557993492088e+01
8.400000000000000355e+00	1.234941071500454370e+02	2.739548555870096180e+01
8.500000000000000000e+00	1.190348214355001630e+02	2.332740871168671859e+01
7.799999999999999822e+00	1.285274404836717395e+02	3.287034758879251228e+01
7.700000000000000178e+00	1.242969642929493119e+02	2.781332769546666484e+01
8.199999999999999289e+00	1.254616071501599635e+02	3.009344011907447936e+01
8.000000000000000000e+00	1.223375714356924107e+02	3.353331262450602424e+01
7.900000000000000355e+00	1.284022023884263604e+02	3.518146691459112674e+01
7.500000000000000000e+00	1.298581785789873209e+02	3.668562940048401799e+01
7.599999999999999645e+00	1.359660714364857199e+02	3.989291966240837439e+01
7.900000000000000355e+00	1.220682738166291017e+02	2.843220667710587080e+01
7.700000000000000178e+00	1.317420238171922051e+02	3.760951277360796041e+01
4.000000000000000000e+00	2.601683333484770628e+02	6.454278207142058932e+01
4.299999999999999822e+00	2.341925000136317863e+02	2.685895197263426581e+01
4.099999999999999645e+00	2.173343333459838504e+02	2.845282022820962453e+01
4.400000000000000355e+00	2.364583333470970103e+02	5.225175964194001921e+01
4.200000000000000178e+00	2.190233333332497807e+02	3.508460473939605606e+01
4.299999999999999822e+00	2.267749999997937778e+02	4.547689333683018731e+01
4.500000000000000000e+00	2.245316666674831936e+02	4.553113305892365759e+01
8.500000000000000000e+00	1.215684325401248032e+02	3.471096924706697706e+01
8.099999999999999645e+00	1.189404166670993561e+02	3.003961957117450154e+01
8.099999999999999645e+00	1.251160952385504004e+02	3.072622118191372920e+01
7.700000000000000178e+00	1.265560714290318458e+02	3.717956961754433109e+01
7.599999999999999645e+00	1.328934761909596602e+02	3.486765023687701870e+01
7.900000000000000355e+00	1.282977976175404251e+02	3.633032010253354827e+01
8.300000000000000711e+00	1.243144047600957549e+02	3.567836996810253680e+01
7.799999999999999822e+00	1.197516666649240449e+02	2.759833625225512677e+01
8.500000000000000000e+00	1.173681746014666771e+02	2.725498812657516368e+01
7.200000000000000178e+00	1.330160952361596003e+02	3.536970459997515803e+01
7.900000000000000355e+00	1.254352380934127780e+02	3.844464967242313236e+01
7.200000000000000178e+00	1.408187380931888981e+02	3.824769254382385242e+01
7.900000000000000355e+00	1.229459523791632876e+02	3.053780499880896926e+01
8.300000000000000711e+00	1.197201587284165782e+02	3.108443051164301707e+01
8.500000000000000000e+00	1.152461904745134262e+02	2.366479819040442578e+01
8.500000000000000000e+00	1.218400872998142859e+02	2.975109847360322846e+01
8.199999999999999289e+00	1.212570396807751649e+02	3.098461243007557187e+01
7.799999999999999822e+00	1.210830952363332500e+02	3.202077827237341978e+01
8.000000000000000000e+00	1.297964285695397848e+02	3.002363178875028282e+01
7.299999999999999822e+00	1.336000714266272951e+02	4.015164862875356278e+01
8.000000000000000000e+00	1.282518492044828804e+02	3.516231577227883065e+01
8.599999999999999645e+00	1.180753571411389231e+02	3.040294526549363496e+01
7.400000000000000355e+00	1.302229047600097545e+02	2.973232010497222433e+01
8.900000000000000355e+00	1.167402182522694574e+02	2.579839441836064751e+01
7.400000000000000355e+00	1.302413095219142747e+02	3.066831085392515277e+01
8.400000000000000355e+00	1.241145238077177027e+02	3.437998593032529726e+01
7.400000000000000355e+00	1.309999999980936991e+02	3.147340835004759541e+01
8.500000000000000000e+00	1.201154563474584336e+02	2.577750738019535248e+01
4.400000000000000355e+00	2.304258333299802075e+02	4.291137710348267120e+01
3.600000000000000089e+00	2.751599999973643094e+02	6.743858403252140477e+01
4.299999999999999822e+00	2.354333333470373475e+02	6.129760739292898108e+01
4.299999999999999822e+00	2.196768333461201905e+02	3.929138541558866393e+01
4.099999999999999645e+00	2.514050000146336856e+02	5.769206309935744059e+01
4.799999999999999822e+00	2.136315000124350263e+02	3.326698062988165816e+01
4.299999999999999822e+00	2.194333333461060533e+02	5.536256184450570572e+01
4.700000000000000178e+00	2.255591666797959647e+02	3.703857721594199859e+01
4.200000000000000178e+00	2.282133333466171337e+02	3.861879605513779268e+01
4.400000000000000355e+00	2.236231666796832656e+02	5.171206820030938900e+01
4.400000000000000355e+00	2.246483333464096290e+02	3.739446639410056150e+01
4.700000000000000178e+00	2.283708333466262559e+02	4.288523559274734254e+01
3.899999999999999911e+00	2.433316666808304092e+02	3.137355219463650613e+01
4.500000000000000000e+00	2.178283333460125846e+02	3.553194969412739823e+01
3.899999999999999911e+00	2.300875000133928552e+02	2.819037016547074970e+01
4.299999999999999822e+00	2.381616666805294642e+02	4.899296457959481188e+01
4.200000000000000178e+00	2.077325000120916343e+02	3.972413729840663166e+01
4.599999999999999645e+00	1.964166666780996024e+02	3.033391087783673612e+01
4.900000000000000355e+00	2.196228333461170621e+02	4.711135179150166152e+01
4.000000000000000000e+00	2.352108333470244474e+02	2.912021746188126059e+01
4.200000000000000178e+00	2.419116666807477998e+02	4.166531261661765484e+01
8.099999999999999645e+00	1.237078968325975836e+02	3.075222667330787729e+01
7.599999999999999645e+00	1.293695476265779121e+02	3.450577718620071721e+01
7.900000000000000355e+00	1.309753571504809031e+02	3.934282883055072233e+01
8.000000000000000000e+00	1.224988690547494059e+02	3.341965066584627664e+01
8.699999999999999289e+00	1.133268254034218927e+02	2.487212099897383411e+01
8.099999999999999645e+00	1.296370595313553906e+02	3.613874160131290125e+01
8.099999999999999645e+00	1.184605277846730758e+02	2.788010300635240313e+01
8.000000000000000000e+00	1.250280000072775692e+02	2.594166891501461691e+01
7.599999999999999645e+00	1.326222261981958184e+02	3.437598600063951437e+01
8.400000000000000355e+00	1.151361309590827489e+02	3.077442558694131591e+01
7.799999999999999822e+00	1.290841785789422715e+02	2.818949862772930715e+01
8.000000000000000000e+00	1.186977976259567384e+02	2.560804358122303626e+01
7.900000000000000355e+00	1.299861309599471610e+02	3.344919545152733775e+01
7.599999999999999645e+00	1.304507500075921200e+02	3.335455405599716272e+01
7.700000000000000178e+00	1.270043214359640587e+02	3.414879802813868537e+01
8.099999999999999645e+00	1.240748214357935240e+02	2.972712512198881996e+01
8.000000000000000000e+00	1.258311904835148027e+02	3.053952447169892892e+01
8.000000000000000000e+00	1.189453571497806763e+02	3.091103698218512363e+01
7.799999999999999822e+00	1.264435595311695124e+02	3.335855086209865306e+01
4.299999999999999822e+00	2.293551666800168789e+02	2.581321436559226257e+01
4.400000000000000355e+00	2.232733333463295935e+02	3.543910841071839002e+01
4.400000000000000355e+00	2.198058333461277130e+02	3.736879716932775608e+01
4.099999999999999645e+00	2.303725000134094500e+02	4.263898275861388498e+01
4.500000000000000000e+00	2.308125000134350557e+02	4.516298224323745814e+01
3.799999999999999822e+00	2.137641666791093371e+02	3.482852121274781609e+01
4.599999999999999645e+00	2.261210000131619893e+02	4.238271626340554832e+01
4.400000000000000355e+00	2.265791666798553194e+02	4.946778831810583199e+01
4.200000000000000178e+00	2.126533333457113599e+02	4.149685260555587973e+01
4.400000000000000355e+00	2.285091666799676773e+02	4.126062429281331134e+01
4.400000000000000355e+00	2.087650000121517166e+02	4.073822517397188392e+01
4.299999999999999822e+00	2.468900000143708837e+02	5.800400330137223648e+01
4.500000000000000000e+00	2.163608333459271762e+02	3.765557412502390378e+01
4.299999999999999822e+00	2.274616666799066422e+02	4.661884659279972709e+01
4.799999999999999822e+00	2.124215000123645609e+02	4.005375196109754654e+01
3.700000000000000178e+00	2.340875000136256858e+02	4.668667491031011707e+01
7.900000000000000355e+00	1.281077976265044640e+02	3.632452149569196820e+01
8.400000000000000355e+00	1.215093254038981740e+02	2.876582829767873051e+01
8.300000000000000711e+00	1.217172023880372507e+02	3.255838234222081695e+01
4.599999999999999645e+00	1.934941666665920366e+02	3.219874154354860707e+01
4.500000000000000000e+00	2.159044999998036474e+02	3.774314538549986509e+01
4.299999999999999822e+00	2.210325000007946130e+02	2.541278739984291235e+01
4.700000000000000178e+00	2.327521666675134497e+02	3.669670248691146242e+01
4.299999999999999822e+00	2.148541666674483110e+02	3.457038517392764732e+01
4.200000000000000178e+00	2.320758333341776165e+02	5.007628420107923972e+01
4.799999999999999822e+00	2.177491666674588373e+02	3.794549085173916581e+01
4.200000000000000178e+00	2.328050000008469453e+02	3.962126826270782232e+01
4.500000000000000000e+00	2.240766666638795357e+02	4.053266464368864774e+01
4.299999999999999822e+00	2.337283333299321271e+02	4.057859527577959113e+01
4.400000000000000355e+00	2.255199999967182407e+02	5.066437659542724248e+01
4.299999999999999822e+00	2.300199999966527571e+02	4.271923783022671017e+01
4.299999999999999822e+00	2.673733333294425165e+02	4.297693621189449686e+01
4.299999999999999822e+00	2.443644999964440103e+02	6.025538541520065650e+01
4.299999999999999822e+00	2.381358333298680066e+02	4.355338969879613131e+01
4.500000000000000000e+00	2.319733333299576827e+02	5.740867525549138861e+01
4.200000000000000178e+00	2.290508333300002164e+02	3.186442535080058747e+01
4.299999999999999822e+00	2.312266666633018701e+02	4.238133049178246381e+01
4.500000000000000000e+00	2.193666666634744615e+02	3.092533027756273967e+01
4.200000000000000178e+00	2.291116666633326417e+02	4.680759950605827413e+01
4.299999999999999822e+00	2.409349999964939286e+02	5.891738297883428288e+01
4.500000000000000000e+00	2.183969999968218758e+02	3.840549897283286640e+01
4.400000000000000355e+00	2.296599999966580015e+02	5.847693860006412336e+01
4.000000000000000000e+00	2.263258333300398704e+02	3.599757512030135587e+01
4.599999999999999645e+00	2.042419999970279036e+02	2.561101304253206123e+01
4.400000000000000355e+00	2.230741666634204989e+02	4.144810758373976256e+01
4.599999999999999645e+00	2.248458333300613958e+02	3.535793134770545976e+01
4.500000000000000000e+00	2.271083333300284721e+02	4.388517108455992854e+01
4.500000000000000000e+00	2.255999999967170879e+02	4.826143201832027074e+01
4.400000000000000355e+00	2.215983333301086589e+02	4.060897141157407475e+01
4.500000000000000000e+00	2.519224999963340395e+02	6.977053515955920204e+01
4.599999999999999645e+00	2.214603333301106431e+02	3.109581105230360620e+01
8.400000000000000355e+00	1.228505674603257205e+02	2.179396116000214079e+01
7.500000000000000000e+00	1.342632500078151168e+02	3.204463416758736827e+01
8.000000000000000000e+00	1.241691071500847272e+02	2.797862021218810469e+01
7.799999999999999822e+00	1.292567261979999103e+02	3.492062269685614240e+01
8.199999999999999289e+00	1.191232142926481572e+02	2.775803026403571039e+01
8.000000000000000000e+00	1.257318968327153925e+02	3.273035539145382700e+01
8.000000000000000000e+00	1.192511388958302376e+02	2.816778159217040667e+01
8.400000000000000355e+00	1.217266865150219530e+02	3.021655536158927546e+01
7.900000000000000355e+00	1.238104166738733909e+02	2.923963842616552000e+01
7.799999999999999822e+00	1.254876190549233996e+02	3.590720737759860981e+01
8.300000000000000711e+00	1.183878769910180893e+02	2.738943632409407059e+01
7.799999999999999822e+00	1.263439920708462552e+02	2.629204274149941511e+01
8.199999999999999289e+00	1.266371785787998334e+02	3.678531617875118087e+01
7.799999999999999822e+00	1.246426190548741886e+02	3.502778457843438531e+01
7.700000000000000178e+00	1.266639285788013893e+02	3.357662170279331804e+01
8.199999999999999289e+00	1.218233928642338952e+02	2.809070841116275830e+01
7.500000000000000000e+00	1.273656547693184109e+02	3.208473443387349278e+01
7.900000000000000355e+00	1.290216666741767142e+02	3.503940845118651737e+01
7.799999999999999822e+00	1.316750000076644938e+02	3.983755568484961174e+01
8.199999999999999289e+00	1.188054960386614027e+02	2.805077587725954302e+01
8.199999999999999289e+00	1.219456547690029282e+02	3.182506373529629329e+01
7.900000000000000355e+00	1.264567976264083882e+02	3.631859219101390579e+01
4.200000000000000178e+00	2.335300000135931953e+02	5.065909007953335674e+01
4.500000000000000000e+00	2.268425000132039600e+02	4.421897984463983988e+01
4.500000000000000000e+00	2.193620000127685614e+02	4.689201242746059961e+01
4.200000000000000178e+00	2.263083333465062026e+02	4.125343395371830013e+01
4.599999999999999645e+00	2.181478333460312058e+02	3.456946656665414253e+01
4.099999999999999645e+00	2.133958333457545962e+02	3.633715697562881530e+01
4.700000000000000178e+00	2.239518333463690283e+02	4.160726065908980331e+01
4.500000000000000000e+00	2.430816666808158573e+02	5.251214322092393871e+01
4.299999999999999822e+00	2.211233333462043902e+02	3.006871906019498653e+01
4.099999999999999645e+00	2.472833333477271367e+02	6.545621690330357012e+01
4.000000000000000000e+00	2.246225000130747560e+02	4.268459674092526512e+01
4.200000000000000178e+00	2.304458333467446209e+02	3.196360905492463900e+01
4.400000000000000355e+00	2.190691666794181742e+02	2.698481767845232326e+01
4.500000000000000000e+00	2.408516666806860940e+02	6.812851253721058242e+01
3.799999999999999822e+00	2.422175000140989027e+02	3.161770489450763577e+01
4.400000000000000355e+00	2.421995000140978789e+02	5.314938381338545526e+01
4.400000000000000355e+00	2.043625000118954631e+02	2.837061765119593204e+01
4.000000000000000000e+00	2.469431666810406512e+02	5.299970793663747770e+01
4.299999999999999822e+00	2.271183333465533565e+02	4.877899720012575813e+01
8.300000000000000711e+00	1.275756547693306402e+02	3.150041173473687905e+01
7.900000000000000355e+00	1.246590476263037317e+02	2.764806706863356567e+01
8.400000000000000355e+00	1.208670833403687368e+02	3.291364629065075320e+01
7.799999999999999822e+00	1.247224881024979197e+02	3.506597727901477413e+01
7.900000000000000355e+00	1.246770833405904995e+02	2.785322533514851528e+01
7.299999999999999822e+00	1.365634166746156950e+02	4.094221967228912717e+01
8.000000000000000000e+00	1.285174761979569098e+02	3.340338117752359892e+01
8.000000000000000000e+00	1.247342857215462146e+02	3.647338842293306982e+01
8.099999999999999645e+00	1.255104761977818555e+02	2.814956668443170429e+01
8.000000000000000000e+00	1.263832460391025023e+02	3.614336199178309528e+01
7.799999999999999822e+00	1.343371309602003976e+02	3.152883951378055372e+01
7.799999999999999822e+00	1.266655476264205191e+02	3.484925996999161413e+01
8.099999999999999645e+00	1.194339881021900709e+02	2.973639910981434653e+01
9.000000000000000000e+00	1.145555952447632535e+02	2.538293817506625416e+01
7.599999999999999645e+00	1.288703809598821977e+02	3.396341640900391212e+01
7.799999999999999822e+00	1.260230158803513802e+02	3.207389349909664134e+01
4.700000000000000178e+00	2.172241666793107981e+02	2.828502965881839870e+01
5.000000000000000000e+00	2.157564999999197539e+02	4.302067199128708808e+01
4.400000000000000355e+00	2.258074999997946293e+02	4.820575155603676620e+01
4.400000000000000355e+00	2.171466666674543262e+02	3.849211940847963831e+01
4.599999999999999645e+00	2.260453333341556572e+02	5.526226266328880854e+01
4.700000000000000178e+00	2.222851666674753233e+02	5.027993845543156937e+01
4.299999999999999822e+00	2.310233333341738273e+02	2.962000000944334488e+01
4.400000000000000355e+00	2.410175000008768222e+02	5.215205238415417455e+01
4.599999999999999645e+00	2.145045000007804106e+02	3.762521131599692836e+01
8.400000000000000355e+00	1.185745436493811269e+02	2.910622643914784291e+01
8.099999999999999645e+00	1.198828571411126234e+02	2.855590387411559661e+01
7.799999999999999822e+00	1.309455357123802060e+02	3.849697610551618254e+01
8.000000000000000000e+00	1.271602976171971875e+02	3.227633481510951441e+01
8.099999999999999645e+00	1.227004166648811463e+02	2.728443642445795447e+01
8.199999999999999289e+00	1.198588095220653429e+02	2.602466603698638181e+01
7.200000000000000178e+00	1.405874761884303723e+02	3.964364475490297934e+01
7.900000000000000355e+00	1.231989880934453083e+02	3.183170210927419674e+01
7.500000000000000000e+00	1.320845079345858437e+02	3.716653530419270623e+01
8.099999999999999645e+00	1.234129761886802896e+02	3.473550767278317153e+01
7.599999999999999645e+00	1.339311904742415322e+02	4.123675642736956348e+01
7.700000000000000178e+00	1.294323214266879347e+02	3.095732389655561434e+01
8.000000000000000000e+00	1.307178571409549477e+02	3.622181643503794390e+01
7.799999999999999822e+00	1.272265595219581371e+02	3.664059300611326364e+01
8.000000000000000000e+00	1.283492261886084691e+02	3.156036488066540713e+01
7.799999999999999822e+00	1.276180357124286218e+02	2.909177594990070403e+01
7.799999999999999822e+00	1.329236309504466647e+02	3.695476983657752612e+01
8.199999999999999289e+00	1.221586587283810843e+02	3.140630697991040776e+01
8.199999999999999289e+00	1.197724404744475635e+02	3.127189006338260313e+01
7.799999999999999822e+00	1.346735079345481836e+02	3.225960511170377032e+01
8.400000000000000355e+00	1.155934523792702748e+02	2.773966241073737393e+01
7.700000000000000178e+00	1.282914880933712141e+02	2.912208875572401823e+01
8.099999999999999645e+00	1.230794166648756374e+02	2.890782986199867466e+01
8.099999999999999645e+00	1.235758809505826719e+02	3.265989465857298057e+01
7.900000000000000355e+00	1.290005357141553191e+02	3.746919962868815190e+01
8.000000000000000000e+00	1.248340714358377284e+02	3.167895806189418906e+01
8.300000000000000711e+00	1.229735119119198998e+02	3.037546664312491629e+01
3.899999999999999911e+00	2.439466666808662580e+02	6.072284938883069572e+01
4.400000000000000355e+00	2.235526666796791631e+02	4.509653441099558790e+01
4.200000000000000178e+00	2.285716666799713153e+02	4.352869978685914987e+01
4.700000000000000178e+00	2.298016666800428425e+02	5.860446784316400226e+01
3.700000000000000178e+00	2.590183333484101809e+02	5.640053489047526369e+01
4.000000000000000000e+00	2.392425000139257349e+02	3.738876636296573963e+01
4.700000000000000178e+00	2.156798333458875732e+02	2.452615520017049278e+01
4.400000000000000355e+00	2.164650000125999156e+02	3.752185162581687905e+01
4.400000000000000355e+00	2.237700000130251397e+02	4.196798519885157930e+01
4.599999999999999645e+00	2.213100000128819431e+02	4.477581559658893440e+01
4.000000000000000000e+00	2.365150000137669792e+02	5.169140335498015304e+01
4.200000000000000178e+00	2.265786666798552744e+02	4.410296985299790151e+01
4.200000000000000178e+00	2.479400000144320018e+02	6.291968050121167977e+01
4.500000000000000000e+00	2.260686666798255828e+02	4.050193729077466998e+01
4.099999999999999645e+00	2.483375000144551450e+02	5.355436587861508002e+01
4.299999999999999822e+00	2.365338333471014209e+02	5.329281267816753598e+01
4.200000000000000178e+00	2.405658333473360813e+02	6.262400571701051888e+01
4.200000000000000178e+00	2.502683333479008922e+02	4.957190003196952688e+01
4.099999999999999645e+00	2.206316666795090953e+02	3.711194096411531262e+01
4.500000000000000000e+00	2.188641666794061962e+02	3.514444582721427679e+01
3.799999999999999822e+00	2.562633333482498301e+02	3.892877652068352745e+01
8.199999999999999289e+00	1.255432341342916942e+02	3.199526249888971208e+01
7.900000000000000355e+00	1.225280357214177940e+02	2.795926743934508707e+01
7.900000000000000355e+00	1.271090714359701508e+02	3.118598816979301702e+01
8.199999999999999289e+00	1.233480952452750472e+02	3.097978824776904005e+01
7.900000000000000355e+00	1.225052460388767770e+02	2.839652186482645746e+01
8.300000000000000711e+00	1.181322817529079714e+02	2.660071552713792897e+01
8.300000000000000711e+00	1.217680357213735505e+02	3.406292550988040801e+01
7.200000000000000178e+00	1.338931547696983841e+02	3.523265768834657052e+01
8.099999999999999645e+00	1.247258333405933115e+02	3.558074158246373031e+01
8.099999999999999645e+00	1.245810119120124426e+02	3.307145770157546849e+01
8.000000000000000000e+00	1.211033928641920028e+02	2.767139810806538591e+01
7.200000000000000178e+00	1.415504761987155007e+02	5.095700566961522071e+01
8.000000000000000000e+00	1.234795634992509576e+02	2.855756809935223117e+01
6.900000000000000355e+00	1.414110000082312126e+02	3.927859830537146024e+01
8.300000000000000711e+00	1.207737500070299319e+02	3.233228962210247204e+01
8.099999999999999645e+00	1.258827381025654404e+02	3.449553109753640712e+01
7.799999999999999822e+00	1.299538095313738211e+02	3.708058832088197221e+01
4.200000000000000178e+00	1.965300000114395402e+02	2.823053484288533355e+01
4.200000000000000178e+00	2.117991666789950216e+02	3.303939463274589627e+01
4.299999999999999822e+00	2.460950000143246257e+02	5.980110262723810877e+01
4.500000000000000000e+00	2.251250000131039997e+02	4.625874813463679658e+01
4.500000000000000000e+00	2.127693333457181382e+02	3.799980366869124282e+01
4.200000000000000178e+00	2.315875000134801667e+02	4.297863073121015987e+01
4.400000000000000355e+00	2.171766666793079708e+02	3.411428667641639834e+01
5.099999999999999645e+00	2.048540000119241142e+02	3.247634263276047051e+01
4.099999999999999645e+00	2.600900000151392533e+02	6.556262993077652368e+01
4.000000000000000000e+00	2.413658333473826474e+02	5.959348816092426659e+01
4.299999999999999822e+00	2.424661666807800486e+02	4.136084362856281871e+01
4.200000000000000178e+00	2.326891666802109739e+02	5.553273977955626606e+01
4.099999999999999645e+00	2.487466666811456548e+02	4.952208289325351132e+01
4.599999999999999645e+00	2.214308333462223288e+02	3.650231075528296287e+01
4.500000000000000000e+00	2.173625000126521627e+02	3.826300393935487421e+01
4.299999999999999822e+00	2.431833333474884853e+02	5.290402685607468669e+01
8.199999999999999289e+00	1.260499801660672290e+02	3.037628843202211826e+01
4.799999999999999822e+00	2.011324999999268925e+02	2.981092333681475637e+01
4.299999999999999822e+00	2.221253333331313229e+02	4.084344015255380356e+01
4.400000000000000355e+00	2.017116666673910856e+02	3.089477616822289363e+01
4.500000000000000000e+00	2.336505000008500303e+02	4.789859382987292946e+01
3.899999999999999911e+00	2.422381666675479153e+02	3.681744199537926931e+01
4.400000000000000355e+00	2.382075000008665882e+02	4.375024742732597360e+01
4.299999999999999822e+00	2.260425000008223435e+02	4.917092293289114480e+01
4.200000000000000178e+00	2.448366666675573811e+02	5.140345185255121407e+01
4.200000000000000178e+00	2.553733333300316133e+02	5.635610626484400143e+01
4.099999999999999645e+00	2.653141666628058601e+02	5.277544523921393704e+01
3.799999999999999822e+00	2.929699999957367140e+02	5.980937867804112784e+01
4.099999999999999645e+00	2.348033333299164838e+02	4.504519680156958827e+01
4.200000000000000178e+00	2.314333333299655351e+02	5.199372548037822384e+01
4.400000000000000355e+00	2.208249999967865733e+02	3.712900235145993122e+01
4.000000000000000000e+00	2.611824999961992830e+02	7.713489200925633327e+01
4.200000000000000178e+00	2.428349999964662800e+02	4.902351724461023963e+01
3.700000000000000178e+00	2.462124999964171366e+02	5.409909259941265702e+01
4.500000000000000000e+00	2.396816666631788451e+02	5.766156487885534432e+01
4.500000000000000000e+00	2.055566666636754292e+02	2.599554269974188969e+01
4.400000000000000355e+00	2.285041666633414934e+02	4.330685918018014746e+01
4.200000000000000178e+00	2.281649999966797679e+02	3.711382106892124710e+01
4.099999999999999645e+00	2.671266666627794848e+02	8.184916608426786411e+01
4.400000000000000355e+00	2.278508333300176787e+02	5.389443800391448036e+01
4.400000000000000355e+00	2.340441666632608815e+02	2.876644732000848492e+01
4.400000000000000355e+00	2.186833333301510720e+02	4.104057038999668094e+01
4.299999999999999822e+00	2.462041666630839245e+02	7.176447312998912764e+01
3.899999999999999911e+00	2.682874999960959030e+02	8.044363991770759981e+01
4.799999999999999822e+00	2.063558333303304551e+02	3.369064153579250842e+01
4.000000000000000000e+00	2.811491666625753965e+02	7.430942000707733541e+01
4.099999999999999645e+00	2.240908333300723712e+02	3.509849898503379961e+01
4.700000000000000178e+00	2.191731666634772751e+02	3.897901937548483176e+01
4.299999999999999822e+00	2.489041666630446343e+02	6.121571328743914364e+01
4.400000000000000355e+00	2.314136666654346186e+02	2.172175253611557011e+01
4.200000000000000178e+00	2.442395000142166168e+02	5.539752919970741374e+01
4.200000000000000178e+00	2.369041666804563135e+02	4.192197165340381559e+01
3.700000000000000178e+00	2.495533333478592795e+02	3.847144551672663226e+01
8.300000000000000711e+00	1.226041785785650973e+02	2.609312128493747807e+01
8.599999999999999645e+00	1.186176984196028741e+02	3.495794986018289308e+01
7.900000000000000355e+00	1.248847023882216263e+02	3.228291182538384163e+01
7.599999999999999645e+00	1.322749047696041771e+02	3.816278787948389351e+01
7.400000000000000355e+00	1.314457142933654268e+02	3.819664371345292864e+01
8.300000000000000711e+00	1.219333333404307922e+02	3.148369717048363015e+01
8.400000000000000355e+00	1.199234444514249134e+02	2.820130290058652989e+01
7.400000000000000355e+00	1.309345833409547026e+02	4.144531894455880661e+01
7.900000000000000355e+00	1.258806428644700901e+02	2.880789587871463553e+01
7.799999999999999822e+00	1.276565873090179082e+02	2.829262456586913643e+01
7.200000000000000178e+00	1.416567142939598227e+02	2.668809221494117168e+01
8.099999999999999645e+00	1.240271428643621903e+02	2.778455781591723550e+01
7.400000000000000355e+00	1.375003809603845468e+02	4.135824629261955465e+01
7.700000000000000178e+00	1.310245833409599641e+02	2.896876814820894808e+01
7.500000000000000000e+00	1.306721904837966122e+02	3.268544942873095493e+01
7.900000000000000355e+00	1.297164761980266690e+02	3.850838074202020778e+01
8.199999999999999289e+00	1.245591666739169625e+02	3.495534302128859849e+01
7.599999999999999645e+00	1.310392142933417574e+02	4.035184984388569518e+01
7.700000000000000178e+00	1.284808928646214383e+02	3.693162793389731036e+01
7.700000000000000178e+00	1.253228690549137809e+02	3.303276933890059297e+01
7.900000000000000355e+00	1.261236904835318455e+02	2.911210526976427104e+01
8.300000000000000711e+00	1.206201984197194435e+02	2.961490738472985385e+01
3.500000000000000000e+00	2.513016666812943640e+02	4.581945674631269583e+01
4.299999999999999822e+00	2.272008333465581416e+02	4.898528568501966163e+01
4.299999999999999822e+00	2.387491666805636612e+02	7.439361043798390938e+01
3.500000000000000000e+00	2.268666666798720541e+02	5.051125447018081616e+01
4.900000000000000355e+00	2.086016666788088969e+02	4.210306430646532050e+01
3.899999999999999911e+00	2.584946666817130563e+02	3.628200580403741782e+01
4.799999999999999822e+00	2.220281666795904130e+02	3.953445852442334996e+01
4.099999999999999645e+00	2.433825000141642363e+02	4.356023200540634832e+01
3.799999999999999822e+00	2.563775000149231573e+02	6.429777269458135436e+01
4.400000000000000355e+00	2.275611666799124464e+02	4.648471029522882247e+01
4.599999999999999645e+00	2.299366666800507630e+02	3.567943983984162770e+01
3.899999999999999911e+00	2.412475000140424584e+02	5.490164241930246902e+01
4.500000000000000000e+00	2.344641666803142357e+02	4.710162118979572199e+01
4.099999999999999645e+00	2.346700000136596032e+02	4.927931046935277237e+01
4.299999999999999822e+00	2.428251666808009190e+02	4.020722842223488414e+01
3.299999999999999822e+00	2.401041666806425496e+02	4.874443850384450627e+01
4.200000000000000178e+00	2.634993333486710299e+02	7.167218266230109691e+01
4.500000000000000000e+00	2.396633333472836114e+02	6.482976809216366121e+01
7.700000000000000178e+00	1.307942857218989445e+02	3.826449771286837631e+01
8.000000000000000000e+00	1.266480357216576067e+02	3.231771105997398053e+01
7.500000000000000000e+00	1.282765238169905047e+02	3.414116563162342288e+01
8.400000000000000355e+00	1.186182738164282853e+02	2.703174133298015747e+01
7.500000000000000000e+00	1.373063214365637066e+02	4.033827268456347781e+01
7.599999999999999645e+00	1.279889166741166093e+02	3.290575139172255348e+01
8.199999999999999289e+00	1.228647500071516845e+02	3.140087239369602301e+01
7.299999999999999822e+00	1.323027500077010359e+02	3.661378582314964802e+01
8.000000000000000000e+00	1.286057738170096627e+02	3.184250948825960137e+01
8.400000000000000355e+00	1.190697023878831544e+02	2.401829707557710236e+01
7.500000000000000000e+00	1.298476190551771765e+02	3.860410866265560514e+01
7.500000000000000000e+00	1.338694881030303065e+02	3.537048850584817927e+01
8.300000000000000711e+00	1.233017857214628066e+02	3.372533913689461116e+01
8.000000000000000000e+00	1.323764761981815070e+02	3.907320727157922846e+01
4.500000000000000000e+00	2.192424999999200281e+02	4.617780643325558287e+01
4.500000000000000000e+00	2.082516666664772913e+02	4.244344950334571109e+01
4.099999999999999645e+00	2.325883333341658670e+02	4.939931043591282389e+01
4.599999999999999645e+00	2.386675000008682730e+02	5.498292898248685390e+01
4.099999999999999645e+00	2.348650000008544225e+02	4.332321679985177809e+01
4.000000000000000000e+00	2.467250000008976372e+02	5.592342151086518243e+01
4.400000000000000355e+00	2.352408333341891193e+02	6.426191648688352132e+01
4.099999999999999645e+00	2.522175000009175676e+02	4.644883116829700498e+01
3.799999999999999822e+00	2.481591666633559612e+02	4.172084512227685593e+01
4.599999999999999645e+00	2.115316666635884815e+02	3.368541540818097246e+01
4.200000000000000178e+00	2.439358333297836054e+02	4.500262254956584229e+01
3.899999999999999911e+00	2.695683333294106205e+02	6.003110797605778259e+01
4.500000000000000000e+00	2.086033333302977439e+02	3.541672687772950923e+01
4.000000000000000000e+00	2.579974999962456650e+02	4.303858831482003922e+01
7.900000000000000355e+00	1.313309404742793447e+02	4.115486309891809213e+01
7.500000000000000000e+00	1.315953928552278853e+02	3.360907609118804373e+01
8.300000000000000711e+00	1.229049404744019682e+02	2.945733393312877268e+01
8.000000000000000000e+00	1.246655357124715948e+02	3.079330361676475292e+01
8.099999999999999645e+00	1.290123809505035695e+02	3.062483382326967529e+01
7.000000000000000000e+00	1.322727619028370896e+02	3.969335854451462353e+01
8.500000000000000000e+00	1.226164880934537962e+02	2.942168024974334273e+01
7.799999999999999822e+00	1.278957023790912473e+02	3.263902207806363975e+01
7.799999999999999822e+00	1.266742857124423551e+02	2.792432782213107956e+01
7.700000000000000178e+00	1.274475595219549149e+02	3.214588533806806225e+01
7.599999999999999645e+00	1.290557738076458065e+02	2.794072442009547785e+01
7.599999999999999645e+00	1.284057142838457253e+02	3.234567589689212497e+01
7.500000000000000000e+00	1.326059404742607910e+02	3.926362408616184041e+01
8.000000000000000000e+00	1.270051785695804085e+02	3.523965222597230706e+01
7.700000000000000178e+00	1.286932619028891622e+02	2.868422366829776138e+01
7.700000000000000178e+00	1.311637499980913049e+02	3.379077080119809295e+01
7.900000000000000355e+00	1.287980158711416152e+02	3.330231927361047894e+01
7.400000000000000355e+00	1.305255238076244098e+02	3.727047501244225458e+01
8.400000000000000355e+00	1.268657142857985463e+02	3.071774306188822834e+01
7.900000000000000355e+00	1.233352976262266765e+02	2.947531057253924658e+01
8.099999999999999645e+00	1.243925595310501251e+02	3.107553654266099130e+01
7.900000000000000355e+00	1.258086785787516249e+02	2.607763960819643856e+01
8.300000000000000711e+00	1.165393452448787173e+02	3.069420164753435643e+01
7.799999999999999822e+00	1.247422619120228546e+02	3.211087992525248325e+01
7.900000000000000355e+00	1.314034523886010675e+02	3.464288394601283017e+01
4.099999999999999645e+00	2.171333333459721473e+02	3.700547619524193266e+01
4.900000000000000355e+00	2.087243333454826768e+02	3.684939884081937578e+01
3.600000000000000089e+00	2.625175000152805183e+02	4.083119404838835464e+01
4.799999999999999822e+00	2.136025000124332962e+02	3.831239111430408428e+01
4.400000000000000355e+00	2.300463333467237987e+02	5.663752734298833502e+01
4.200000000000000178e+00	2.278725000132639309e+02	3.947804919649093591e+01
3.799999999999999822e+00	2.497383333478699967e+02	7.573446361824747441e+01
4.599999999999999645e+00	2.273448333465665314e+02	5.172864129978263747e+01
4.299999999999999822e+00	2.328475000135535140e+02	4.403130624789147163e+01
4.000000000000000000e+00	2.270066666798801691e+02	5.765341225936432323e+01
4.599999999999999645e+00	2.226138333462911874e+02	3.860221484682080018e+01
4.400000000000000355e+00	2.444003333475592967e+02	6.003431451156552612e+01
4.299999999999999822e+00	2.401133333473097480e+02	5.872905059882718604e+01
4.599999999999999645e+00	2.113708333456367257e+02	2.445318302683482869e+01
4.299999999999999822e+00	2.291641666800057351e+02	4.287298680061614675e+01
4.299999999999999822e+00	2.242666666797206858e+02	3.761755600899822127e+01
3.700000000000000178e+00	2.540525000147877961e+02	5.633979984401540975e+01
4.599999999999999645e+00	2.326400000135414246e+02	5.705793174245324195e+01
4.400000000000000355e+00	2.143308333458090260e+02	3.772064077068386467e+01
4.299999999999999822e+00	2.397566666806223452e+02	5.416995164240864824e+01
8.099999999999999645e+00	1.233751785786099333e+02	3.124056706881977519e+01
7.700000000000000178e+00	1.310502896901678014e+02	3.408282329886098694e+01
8.400000000000000355e+00	1.194744047688590882e+02	3.319066014365982653e+01
8.000000000000000000e+00	1.219294642928115024e+02	2.879537450660921039e+01
8.000000000000000000e+00	1.297190396900903124e+02	3.137660231351349438e+01
7.900000000000000355e+00	1.225458928642759702e+02	3.561518434995694804e+01
8.199999999999999289e+00	1.217410119118471528e+02	2.924336401664960405e+01
7.400000000000000355e+00	1.338848333411264377e+02	4.055995224456484038e+01
7.500000000000000000e+00	1.376239881032488483e+02	3.577778999176823049e+01
7.500000000000000000e+00	1.306389365155407063e+02	3.413950379304785798e+01
8.199999999999999289e+00	1.242978333405684168e+02	3.253649913092050383e+01
7.799999999999999822e+00	1.286238095312964163e+02	3.787098700691647224e+01
8.300000000000000711e+00	1.219982142928155042e+02	2.779008122185853580e+01
7.599999999999999645e+00	1.306583928647481798e+02	3.281722189875704032e+01
7.900000000000000355e+00	1.223153571499768475e+02	3.207872628095601186e+01
8.300000000000000711e+00	1.196350595307731908e+02	2.580251553926150265e+01
8.500000000000000000e+00	1.197444206418906845e+02	2.607478517881656188e+01
7.500000000000000000e+00	1.281958690550810331e+02	3.257602491723771720e+01
4.400000000000000355e+00	2.239258333463675115e+02	4.251129894959677813e+01
4.200000000000000178e+00	2.335600000135949870e+02	4.519720783147879928e+01
4.700000000000000178e+00	2.298191666800439066e+02	5.501990758917725088e+01
4.200000000000000178e+00	2.397566666806223452e+02	5.519071752770149430e+01
3.799999999999999822e+00	2.259683333464864177e+02	4.581732998691545333e+01
4.200000000000000178e+00	2.262858333465048872e+02	4.247460976509343311e+01
4.400000000000000355e+00	2.379983333471866445e+02	5.425664444864247571e+01
4.400000000000000355e+00	2.326125000135398295e+02	5.057082987828604104e+01
4.599999999999999645e+00	2.105191666789204703e+02	3.140108621739549832e+01
4.500000000000000000e+00	2.166316666792762646e+02	3.674553380567311933e+01
4.799999999999999822e+00	2.120863333456783835e+02	3.138051317357646397e+01
4.599999999999999645e+00	2.151883333458589789e+02	3.058028864893011445e+01
4.200000000000000178e+00	2.399266666806321950e+02	5.633810254722245503e+01
4.400000000000000355e+00	2.251691666665958564e+02	3.740970628200895476e+01
4.500000000000000000e+00	2.341474999997870441e+02	3.110633688613433634e+01
4.500000000000000000e+00	2.042741666674047281e+02	2.993507951256110999e+01
4.099999999999999645e+00	2.324183333341788398e+02	3.604336148262841277e+01
4.299999999999999822e+00	2.337891666675171507e+02	4.772907333054602219e+01
4.099999999999999645e+00	2.575650000009370046e+02	5.222680342361663719e+01
4.200000000000000178e+00	2.212925000008050631e+02	4.127553122094427351e+01
4.500000000000000000e+00	2.220425000008077916e+02	4.789183169638867810e+01
4.299999999999999822e+00	2.428358333302347489e+02	3.271579491297539732e+01
4.799999999999999822e+00	2.089178333302931492e+02	2.651017987707303902e+01
4.500000000000000000e+00	2.157799999968599991e+02	3.661247800941968933e+01
4.200000000000000178e+00	2.198283333301343987e+02	3.741469577217556264e+01
4.299999999999999822e+00	2.400038333298408304e+02	5.270362637937039096e+01
3.899999999999999911e+00	2.355424999965724169e+02	4.084657303669227701e+01
4.500000000000000000e+00	2.381008333298685216e+02	6.985730998165050210e+01
3.799999999999999822e+00	2.656316666628011944e+02	7.572459703060975755e+01
4.200000000000000178e+00	2.300016666633196962e+02	4.798488709917906903e+01
4.200000000000000178e+00	2.500924999963606865e+02	6.260723495574595887e+01
4.599999999999999645e+00	2.165674999968485395e+02	4.022140820090774582e+01
4.400000000000000355e+00	2.236149999967459792e+02	3.435999183638237753e+01
4.299999999999999822e+00	2.384641666631965506e+02	3.891321516942328884e+01
4.500000000000000000e+00	2.153716666635326078e+02	4.579024827615455706e+01
4.400000000000000355e+00	2.334299999966031578e+02	4.171667236987632066e+01
4.200000000000000178e+00	2.337041666632658234e+02	3.412195644177144516e+01
4.599999999999999645e+00	2.068118333303238217e+02	2.548310067990946237e+01
3.600000000000000089e+00	2.746591666626698611e+02	2.321090989310388153e+01
4.500000000000000000e+00	2.261816666633752959e+02	3.830802135476479009e+01
3.899999999999999911e+00	2.336349999966001576e+02	5.103846176595810391e+01
3.399999999999999911e+00	2.530199999963180630e+02	3.849462445611608530e+01
4.700000000000000178e+00	2.224731666634292537e+02	3.162512536820836573e+01
4.200000000000000178e+00	2.393449999965170605e+02	3.769815745143394281e+01
4.500000000000000000e+00	2.426063333298029647e+02	6.938279186622233397e+01
4.500000000000000000e+00	2.227941666658246902e+02	2.759078569569191330e+01
4.200000000000000178e+00	2.380641666805238401e+02	4.715925335918273475e+01
4.000000000000000000e+00	2.433908333475005747e+02	4.664690329525286927e+01
4.500000000000000000e+00	2.227600000129663442e+02	3.395321825681581629e+01
4.500000000000000000e+00	2.199625000128035026e+02	4.075928028775187784e+01
4.099999999999999645e+00	2.485091666811317737e+02	4.077138005176563240e+01
4.500000000000000000e+00	2.307825000134333209e+02	3.761245564841293287e+01
4.099999999999999645e+00	2.609321666818549375e+02	6.088475312471500445e+01
7.900000000000000355e+00	1.263888095311663164e+02	2.869739978984681983e+01
7.299999999999999822e+00	1.374311428651423910e+02	4.432713845128900232e+01
8.000000000000000000e+00	1.216968452451789062e+02	3.369390699673431300e+01
8.599999999999999645e+00	1.165147023877344310e+02	2.878172610309056267e+01
7.799999999999999822e+00	1.343185357221040590e+02	3.701556984575167775e+01
7.700000000000000178e+00	1.208619603244954135e+02	2.959449762287543351e+01
7.799999999999999822e+00	1.315974523886123393e+02	3.593549089405687624e+01
8.000000000000000000e+00	1.241011904834141433e+02	3.146013873664438165e+01
7.900000000000000355e+00	1.313874246108223645e+02	3.483228389253194024e+01
7.799999999999999822e+00	1.258326785787530042e+02	3.609515995728236248e+01
7.500000000000000000e+00	1.345444047697363033e+02	3.597713072133828405e+01
8.000000000000000000e+00	1.288117460392438716e+02	3.431917462921813211e+01
7.500000000000000000e+00	1.367578571508175287e+02	3.725064092561132156e+01
7.599999999999999645e+00	1.247885912771049277e+02	3.357920766129835499e+01
7.599999999999999645e+00	1.344380833411586593e+02	4.134599832587994683e+01
8.000000000000000000e+00	1.255830754041353003e+02	3.311569286762532727e+01
8.300000000000000711e+00	1.180162500068694555e+02	2.699825519206123658e+01
8.800000000000000711e+00	1.136130357208988642e+02	2.735879642249220112e+01
8.400000000000000355e+00	1.230761904833544378e+02	3.320724683973487146e+01
7.599999999999999645e+00	1.252059047691927134e+02	2.826711044040825982e+01
4.299999999999999822e+00	2.373616666804829549e+02	3.770755680376549179e+01
4.099999999999999645e+00	2.243991666797284381e+02	4.207064519304450556e+01
4.700000000000000178e+00	1.932478333445818350e+02	2.190710829720584130e+01
4.700000000000000178e+00	2.033808333451716521e+02	3.263420535661302324e+01
4.200000000000000178e+00	2.292933333466799581e+02	4.440730160498983281e+01
4.200000000000000178e+00	2.403870000139897058e+02	4.321777638347746375e+01
4.099999999999999645e+00	2.506266666812550739e+02	4.951643600270809031e+01
4.299999999999999822e+00	2.274808333465744852e+02	3.761681013674495944e+01
4.799999999999999822e+00	2.057885000119784706e+02	3.198492097842495241e+01
4.299999999999999822e+00	2.338075000136093990e+02	4.986750443427507662e+01
4.000000000000000000e+00	2.377841666805075533e+02	5.581343938246891412e+01
3.500000000000000000e+00	3.279995000190921246e+02	9.229138299156338121e+01
4.500000000000000000e+00	2.293816666800184407e+02	4.580341267047302978e+01
4.400000000000000355e+00	2.114741666789760473e+02	4.087784403806144695e+01
4.500000000000000000e+00	2.249875000130959961e+02	4.728654113655356639e+01
4.000000000000000000e+00	2.499491666812156438e+02	3.761305176004982798e+01
4.200000000000000178e+00	2.302375000134015863e+02	3.748297602178669052e+01
4.400000000000000355e+00	2.299518333467182742e+02	4.578397051905955095e+01
7.500000000000000000e+00	1.311434761981097665e+02	3.166421129019889946e+01
8.099999999999999645e+00	1.280483333407867406e+02	3.286127302830914232e+01
7.200000000000000178e+00	1.338557500077914426e+02	3.408708063382450604e+01
7.700000000000000178e+00	1.311722738171590379e+02	3.054487275138215097e+01
8.000000000000000000e+00	1.280232738169757454e+02	2.962159788792823178e+01
8.000000000000000000e+00	1.260552976263849985e+02	3.696916306454868817e+01
7.900000000000000355e+00	1.327442381029648573e+02	3.391188944290276197e+01
8.400000000000000355e+00	1.175794047687487875e+02	3.409968665194573134e+01
7.200000000000000178e+00	1.325727142934310336e+02	4.040571173510043934e+01
8.099999999999999645e+00	1.252633968326881160e+02	3.178716595511360765e+01
8.199999999999999289e+00	1.238997500072119067e+02	2.898856725684781921e+01
8.400000000000000355e+00	1.172680357211116160e+02	2.662831667470061348e+01
4.200000000000000178e+00	2.162258333332475502e+02	3.383120925730553807e+01
4.400000000000000355e+00	2.312024999997897226e+02	4.493529736455035817e+01
4.599999999999999645e+00	2.245041666674829344e+02	4.905043641455090153e+01
4.099999999999999645e+00	2.235550000008132940e+02	4.075552894185456410e+01
4.299999999999999822e+00	2.382175000008666359e+02	4.960052918603748395e+01
4.200000000000000178e+00	2.444425000008893107e+02	5.209866917917032936e+01
4.400000000000000355e+00	2.122366666674387545e+02	3.572329601036812363e+01
4.299999999999999822e+00	2.498041666675754300e+02	5.779125819002670283e+01
4.700000000000000178e+00	2.089311666640527676e+02	3.637678973285075301e+01
3.899999999999999911e+00	2.656866666628004054e+02	6.192100132217933606e+01
4.500000000000000000e+00	2.451091666630998702e+02	4.611982233061790737e+01
4.099999999999999645e+00	2.471574999964033736e+02	5.540106597909986874e+01
4.400000000000000355e+00	2.202039999967956305e+02	4.431580873851886793e+01
4.200000000000000178e+00	2.779374999959554771e+02	4.136694066705099004e+01
4.299999999999999822e+00	2.302724999966490884e+02	3.192094398271545330e+01
4.700000000000000178e+00	2.152021666635350812e+02	5.486695283097867559e+01
4.200000000000000178e+00	2.372474999965475888e+02	5.722202869617969156e+01
8.000000000000000000e+00	1.206719166649106683e+02	3.298521807531849248e+01
8.400000000000000355e+00	1.192201190458841609e+02	2.834730684920785393e+01
8.000000000000000000e+00	1.267511309505364778e+02	3.292521872739770572e+01
7.599999999999999645e+00	1.292484166647858501e+02	3.662428602030729508e+01
8.000000000000000000e+00	1.270591666648177096e+02	2.873340585921102885e+01
7.500000000000000000e+00	1.297591309504927040e+02	3.191847104999437690e+01
7.700000000000000178e+00	1.328184523790196181e+02	3.407899317373927062e+01
7.799999999999999822e+00	1.308452380933340464e+02	4.362816187999977302e+01
8.400000000000000355e+00	1.201987896807905543e+02	3.248690796904854494e+01
7.799999999999999822e+00	1.267567499981554420e+02	3.561083828582069799e+01
7.599999999999999645e+00	1.308111587282551795e+02	2.928594161530794437e+01
8.300000000000000711e+00	1.222531190458400232e+02	3.154555525167080532e+01
7.900000000000000355e+00	1.235007619029647259e+02	2.624500259717597572e+01
7.900000000000000355e+00	1.311347142838060336e+02	3.766572448472582835e+01
8.300000000000000711e+00	1.199529999982544552e+02	3.127352501228138593e+01
7.700000000000000178e+00	1.263257142856806183e+02	3.219895838458318593e+01
8.300000000000000711e+00	1.214976190546911283e+02	3.010393024196066136e+01
8.500000000000000000e+00	1.144900793717435619e+02	2.979898991887819193e+01
7.799999999999999822e+00	1.285833690551035886e+02	3.699057038964774335e+01
7.799999999999999822e+00	1.272305833407391447e+02	2.844036866559974186e+01
7.700000000000000178e+00	1.274861904836111535e+02	3.543552215564508145e+01
8.300000000000000711e+00	1.190124603243877601e+02	3.156993259405633268e+01
7.900000000000000355e+00	1.309862142933386906e+02	3.958580483881427625e+01
8.000000000000000000e+00	1.275644722296474640e+02	3.078230431522783306e+01
3.799999999999999822e+00	2.465683333476854955e+02	4.893461813292767459e+01
4.299999999999999822e+00	2.199058333461335621e+02	6.168096630624211230e+01
4.400000000000000355e+00	2.260371666798237698e+02	4.083284009037405582e+01
4.500000000000000000e+00	2.354866666803738156e+02	4.187778561172812175e+01
4.299999999999999822e+00	2.234908333463422423e+02	2.579332063938311492e+01
4.500000000000000000e+00	2.041238333452149050e+02	3.648736219722385954e+01
4.099999999999999645e+00	2.220050000129223804e+02	3.584406768265860421e+01
4.299999999999999822e+00	2.405383333473344862e+02	7.260354233690297576e+01
4.500000000000000000e+00	2.006433333450123087e+02	2.714422059703384349e+01
4.599999999999999645e+00	2.236695000130192454e+02	4.163246353895554819e+01
4.400000000000000355e+00	2.257991666798098720e+02	3.990282813813583118e+01
4.200000000000000178e+00	2.448475000142519491e+02	5.512250947514228017e+01
4.000000000000000000e+00	2.485433333478004556e+02	4.707221723313399764e+01
4.099999999999999645e+00	2.384116666805440161e+02	4.788910160559427709e+01
3.899999999999999911e+00	2.188038333460694105e+02	3.926776094850582410e+01
4.099999999999999645e+00	2.379733333471852461e+02	5.141827753661905120e+01
4.299999999999999822e+00	2.258016666798100687e+02	4.118819631962789884e+01
4.400000000000000355e+00	2.428516666808025093e+02	6.081318392518394234e+01
4.400000000000000355e+00	2.138250000124462531e+02	3.010411760658952929e+01
7.599999999999999645e+00	1.358004642936189441e+02	3.962558331690411251e+01
7.700000000000000178e+00	1.240660714357930203e+02	3.247200486758653426e+01
7.700000000000000178e+00	1.292367857218083032e+02	3.664024676266463132e+01
8.400000000000000355e+00	1.147155357209630182e+02	2.335764544535360443e+01
8.000000000000000000e+00	1.255914881025484817e+02	3.082301629409765908e+01
8.099999999999999645e+00	1.256567261977893395e+02	2.297612638346977221e+01
7.599999999999999645e+00	1.285407738170058565e+02	3.778025650611623121e+01
8.300000000000000711e+00	1.148123293717623454e+02	2.656479198107150452e+01
7.700000000000000178e+00	1.313403095314545226e+02	2.950569662293840878e+01
8.000000000000000000e+00	1.232880357214620233e+02	2.812407795686308987e+01
7.700000000000000178e+00	1.295659285789703006e+02	3.145023004476020745e+01
7.900000000000000355e+00	1.290003809598897533e+02	3.484601788150693125e+01
8.199999999999999289e+00	1.211711904832435778e+02	3.272218747973413855e+01
7.900000000000000355e+00	1.295668452456370119e+02	3.283954538093065878e+01
8.199999999999999289e+00	1.239371627056267897e+02	3.186253062608852105e+01
8.199999999999999289e+00	1.204516269911381698e+02	3.048388308231107402e+01
8.199999999999999289e+00	1.238920833405448150e+02	3.157836475812754884e+01
3.899999999999999911e+00	2.528133333480489853e+02	4.894951340680931651e+01
3.899999999999999911e+00	2.473816666810661786e+02	6.528943931109857601e+01
4.000000000000000000e+00	2.542591666814665246e+02	4.414499234974157105e+01
4.200000000000000178e+00	2.331158333469024342e+02	3.856702734056305815e+01
4.299999999999999822e+00	2.218316666795789445e+02	4.208849391506192461e+01
4.700000000000000178e+00	2.170683333459683695e+02	3.939879281759615282e+01
4.000000000000000000e+00	2.458675000143114175e+02	5.788304133816519936e+01
4.599999999999999645e+00	2.132000000124098733e+02	3.524086839295851803e+01
4.299999999999999822e+00	2.192775000127636247e+02	4.627487732108134111e+01
4.099999999999999645e+00	2.683491666822866364e+02	6.134151845647073742e+01
4.400000000000000355e+00	2.426608333474580377e+02	5.967438404930889817e+01
3.799999999999999822e+00	2.579183333483461524e+02	7.577572388846803619e+01
4.500000000000000000e+00	2.130710000124023793e+02	2.435810744311448772e+01
4.000000000000000000e+00	2.408658333332448933e+02	5.519490268484109663e+01
4.200000000000000178e+00	2.443858333331110657e+02	5.478988182444501120e+01
4.500000000000000000e+00	1.926661666673656725e+02	2.100779171024809244e+01
4.799999999999999822e+00	2.133066666674426983e+02	4.403552814301265528e+01
3.899999999999999911e+00	2.290633333341666571e+02	3.883695345475577909e+01
4.799999999999999822e+00	2.295351666675017555e+02	6.425058733933852295e+01
4.299999999999999822e+00	2.266625000008245934e+02	4.509638248527839011e+01
4.099999999999999645e+00	2.388466666675356009e+02	4.787285410485733905e+01
4.799999999999999822e+00	2.096199999973738954e+02	3.222112809651683563e+01
4.200000000000000178e+00	2.378974999965381301e+02	5.184662535870675271e+01
4.400000000000000355e+00	2.318874999966255928e+02	4.071524916961713814e+01
4.500000000000000000e+00	2.249751666633928266e+02	4.253615136219151793e+01
4.700000000000000178e+00	2.151113333302030810e+02	3.994036976899522529e+01
4.599999999999999645e+00	2.190664999968121833e+02	3.352223856644427258e+01
4.299999999999999822e+00	2.094608333302852827e+02	3.157905924029955003e+01
4.500000000000000000e+00	2.307924999966415385e+02	4.486261398708776937e+01
4.700000000000000178e+00	2.067238333303251352e+02	3.662859276693117749e+01
4.200000000000000178e+00	2.230358333300877405e+02	3.898130164297304390e+01
4.900000000000000355e+00	2.070626666636534878e+02	3.594850514281186804e+01
4.299999999999999822e+00	2.504408333296889282e+02	6.890763631968373204e+01
3.700000000000000178e+00	2.646733333294818067e+02	5.953705473543824667e+01
4.700000000000000178e+00	2.198774999968003669e+02	4.012106465333810945e+01
4.299999999999999822e+00	2.318924999966255314e+02	5.280804956720605503e+01
4.500000000000000000e+00	2.144749999968789780e+02	3.095688078422096368e+01
4.400000000000000355e+00	2.435033333297898821e+02	6.071410632106178440e+01
4.500000000000000000e+00	2.093979999969528762e+02	2.768932112343654239e+01
4.099999999999999645e+00	2.368424999965534994e+02	6.527286385490123166e+01
4.299999999999999822e+00	2.457999999964231392e+02	6.764149270523283519e+01
4.299999999999999822e+00	2.307799999966417204e+02	3.978266975975780895e+01
3.799999999999999822e+00	2.759374999959845809e+02	5.698500123817264296e+01
4.700000000000000178e+00	2.097449999969477972e+02	3.430941031237207284e+01
4.200000000000000178e+00	2.257958333300475715e+02	4.657032494682523094e+01
4.700000000000000178e+00	2.103096666653993054e+02	3.689875998797732137e+01
4.299999999999999822e+00	2.270466666798825486e+02	4.880195051011246221e+01
4.799999999999999822e+00	2.074953333454111544e+02	2.818266418296204989e+01
4.299999999999999822e+00	2.289750000133280992e+02	3.828261612734661412e+01
4.200000000000000178e+00	2.176758333460037136e+02	2.563933462557483978e+01
4.500000000000000000e+00	2.331983333469072477e+02	5.424436619629415191e+01
4.299999999999999822e+00	2.215016666795597757e+02	5.174138823452889113e+01
4.500000000000000000e+00	2.448658333475863742e+02	6.408169102205361867e+01
7.400000000000000355e+00	1.313637500076463880e+02	3.173077462584810249e+01
8.199999999999999289e+00	1.224504563563339161e+02	2.890943882624093675e+01
7.299999999999999822e+00	1.329616666744060751e+02	2.952490858062683898e+01
7.900000000000000355e+00	1.266245833407038361e+02	3.104827056454831791e+01
8.300000000000000711e+00	1.185378174672172662e+02	3.098852395348816202e+01
8.300000000000000711e+00	1.182172023878335239e+02	2.997376279192532778e+01
7.500000000000000000e+00	1.306826190552257856e+02	3.260545425106873552e+01
8.199999999999999289e+00	1.191745833402701891e+02	2.890018807987912197e+01
7.700000000000000178e+00	1.285530952455780493e+02	2.604224031270764428e+01
8.000000000000000000e+00	1.270988690550171611e+02	3.561968889261070359e+01
8.099999999999999645e+00	1.257667658803364503e+02	3.343181157490896283e+01
8.000000000000000000e+00	1.274852182613888800e+02	3.364001117406845509e+01
8.400000000000000355e+00	1.162349404829562474e+02	2.354028143722513988e+01
7.700000000000000178e+00	1.267752381026173936e+02	3.314308629611817736e+01
8.000000000000000000e+00	1.241580952453222153e+02	3.061608518878719565e+01
8.300000000000000711e+00	1.227645754039712358e+02	2.981940190606390573e+01
7.700000000000000178e+00	1.272887857216948788e+02	3.330159022291345394e+01
7.900000000000000355e+00	1.272359523883584842e+02	3.397310570507281113e+01
7.900000000000000355e+00	1.230915714357363129e+02	3.242604830524209092e+01
7.700000000000000178e+00	1.344765833411609037e+02	3.341263384370681422e+01
4.099999999999999645e+00	2.288891666799897848e+02	3.861733963577744788e+01
4.200000000000000178e+00	2.290623333466664917e+02	4.792225219777677125e+01
4.599999999999999645e+00	2.272160000132257096e+02	4.315315418646284940e+01
4.400000000000000355e+00	2.235641666796798290e+02	4.589629140452296951e+01
4.400000000000000355e+00	2.210755000128682752e+02	3.021183239541055698e+01
4.500000000000000000e+00	2.217291666795708807e+02	5.202453744269155322e+01
4.400000000000000355e+00	2.368350000137856171e+02	6.344366710564859346e+01
4.700000000000000178e+00	2.115658333456481159e+02	4.018075752353583141e+01
4.500000000000000000e+00	2.237808333463590884e+02	5.616938600338714593e+01
3.899999999999999911e+00	2.471816666810545371e+02	6.329719384845118668e+01
4.299999999999999822e+00	2.366941666804440558e+02	6.433494827579714581e+01
4.599999999999999645e+00	2.380536666805232073e+02	5.683978760738091296e+01
4.299999999999999822e+00	2.181925000127004637e+02	3.952903957898870857e+01
4.599999999999999645e+00	2.086388333454777353e+02	3.381835583372292575e+01
4.400000000000000355e+00	2.242983333463891995e+02	4.528142046119633335e+01
4.299999999999999822e+00	2.296925000133698518e+02	3.880736973195344319e+01
4.799999999999999822e+00	2.117418333456583355e+02	3.473981342274942108e+01
4.299999999999999822e+00	2.503058333479030466e+02	5.231822572221327761e+01
8.099999999999999645e+00	1.233164881024160593e+02	3.544987162964895333e+01
8.099999999999999645e+00	1.273209642931253427e+02	3.505843482031893643e+01
7.799999999999999822e+00	1.285593690551021950e+02	3.487005049194242901e+01
8.199999999999999289e+00	1.212657738165823957e+02	2.973856639627087617e+01
7.700000000000000178e+00	1.315998333409934560e+02	3.928605305315259955e+01
7.900000000000000355e+00	1.238562619119713020e+02	3.035844914127010341e+01
8.400000000000000355e+00	1.191171428640763850e+02	2.745871117983444876e+01
7.599999999999999645e+00	1.290430000075112673e+02	3.155768293132314284e+01
8.000000000000000000e+00	1.258036904835132219e+02	3.827926817136756199e+01
7.599999999999999645e+00	1.306437142933187374e+02	2.862175445702949261e+01
8.000000000000000000e+00	1.278235119122022070e+02	3.299850875618606949e+01
7.700000000000000178e+00	1.232067023881239294e+02	2.925654058625027076e+01
2.799999999999999822e+00	2.493699999998474652e+02	2.746964536766213172e+01
4.000000000000000000e+00	2.522091666664372553e+02	4.987531198400152732e+01
4.200000000000000178e+00	2.347863333341763337e+02	4.764711174537539051e+01
4.700000000000000178e+00	2.148658333341149955e+02	2.713273660632612660e+01
4.400000000000000355e+00	2.361008333341922878e+02	2.981365289694418763e+01
3.799999999999999822e+00	2.286833333341652974e+02	4.531365555112266463e+01
4.500000000000000000e+00	2.217466666674733915e+02	3.538472913333752246e+01
4.400000000000000355e+00	2.177616666674588544e+02	4.301976099439418988e+01
4.099999999999999645e+00	2.545341666634512023e+02	5.794555774898763900e+01
4.099999999999999645e+00	2.306308333299772073e+02	5.084993648259974464e+01
4.200000000000000178e+00	2.343091666632570309e+02	4.517507099773713719e+01
4.299999999999999822e+00	2.415816666631511964e+02	4.040688914009768240e+01
4.200000000000000178e+00	2.413408333298213506e+02	3.671360713392198960e+01
4.400000000000000355e+00	2.428849999964655524e+02	4.152871793476551687e+01
4.000000000000000000e+00	2.290349999966670964e+02	3.107805274436413612e+01
4.200000000000000178e+00	2.361816666632297768e+02	5.391863123020375781e+01
8.300000000000000711e+00	1.224469246013927659e+02	3.388206885909522725e+01
7.599999999999999645e+00	1.335812857123418667e+02	3.216991849486993260e+01
7.400000000000000355e+00	1.326092857123559838e+02	3.943673526860998635e+01
8.099999999999999645e+00	1.256039285696007965e+02	3.282834949117035706e+01
8.500000000000000000e+00	1.171602777760728742e+02	3.360253267846831449e+01
7.599999999999999645e+00	1.266412499981571216e+02	3.074897877422968762e+01
8.300000000000000711e+00	1.256850793632504093e+02	3.487191078520594090e+01
7.900000000000000355e+00	1.218086587283861775e+02	2.728791364090626459e+01
8.099999999999999645e+00	1.259896230140396227e+02	3.569542493840916819e+01
8.000000000000000000e+00	1.245221428553308272e+02	3.049533260832036063e+01
8.000000000000000000e+00	1.267235119029178350e+02	3.597209551045209963e+01
7.400000000000000355e+00	1.349151190456557856e+02	3.640864947871590829e+01
7.700000000000000178e+00	1.269441071410098658e+02	3.197623819672009660e+01
8.199999999999999289e+00	1.287446031727296827e+02	2.963850574764323298e+01
8.000000000000000000e+00	1.208311309506226223e+02	2.936557489401215548e+01
7.700000000000000178e+00	1.239339523791489057e+02	3.317585648741182069e+01
7.900000000000000355e+00	1.255727380950147136e+02	4.020385511045579108e+01
7.599999999999999645e+00	1.310050000076254832e+02	4.162888169861666654e+01
7.799999999999999822e+00	1.287154761979684281e+02	3.483604627768925610e+01
8.099999999999999645e+00	1.243517261977144273e+02	2.306671532681910008e+01
8.900000000000000355e+00	1.189278571497796548e+02	2.954170294941605945e+01
7.599999999999999645e+00	1.295509523884932435e+02	3.554098632282051540e+01
7.700000000000000178e+00	1.325921428648607332e+02	2.976802467420137077e+01
8.000000000000000000e+00	1.262484523883010041e+02	2.809319267779006779e+01
7.900000000000000355e+00	1.237065992135498647e+02	2.775364144743318917e+01
4.299999999999999822e+00	2.308516666801040174e+02	3.816469805191491105e+01
3.899999999999999911e+00	2.561391666815759436e+02	3.791604038149844058e+01
4.299999999999999822e+00	2.492883333478438033e+02	4.924922370655507109e+01
4.500000000000000000e+00	2.321450000135126572e+02	4.243667468860663661e+01
4.000000000000000000e+00	2.452791666809438027e+02	5.480992642924847047e+01
4.799999999999999822e+00	2.120225000123413395e+02	3.260234635020763960e+01
3.700000000000000178e+00	2.293325000133489198e+02	3.303185841265620581e+01
4.599999999999999645e+00	2.217708333462421137e+02	4.767963153340139115e+01
4.400000000000000355e+00	2.180866666793609454e+02	4.041599935042624736e+01
4.599999999999999645e+00	2.151908333458590619e+02	3.930534288391379505e+01
4.200000000000000178e+00	2.458358333476428470e+02	4.504182317299812865e+01
4.299999999999999822e+00	2.192730000127633616e+02	3.741939917942999472e+01
4.799999999999999822e+00	2.077641666787601480e+02	3.616459438432207918e+01
4.200000000000000178e+00	2.558400000148918423e+02	6.607220427601018287e+01
4.000000000000000000e+00	2.213058333462150529e+02	4.493963567602251885e+01
4.400000000000000355e+00	2.097475000122089170e+02	2.456174647826441060e+01
4.400000000000000355e+00	2.325625000135369191e+02	5.382661260813441828e+01
4.299999999999999822e+00	2.305468333467529760e+02	3.997230460425188170e+01
4.200000000000000178e+00	2.348766666803382464e+02	4.293485727331160717e+01
4.400000000000000355e+00	2.255641666797962444e+02	4.150849188138379020e+01
7.900000000000000355e+00	1.257720833406542340e+02	3.340280302299935045e+01
7.700000000000000178e+00	1.291600595313276472e+02	4.203487860905044471e+01
7.799999999999999822e+00	1.281961904836524582e+02	3.374283432370966551e+01
7.400000000000000355e+00	1.306996428647505866e+02	3.589128614705176545e+01
7.400000000000000355e+00	1.338166666744546944e+02	3.991210509884406576e+01
7.200000000000000178e+00	1.376027738175333468e+02	3.675772886559293084e+01
7.900000000000000355e+00	1.238740793722897706e+02	3.494807575354126783e+01
8.199999999999999289e+00	1.224267857214119033e+02	2.703924367406903073e+01
7.900000000000000355e+00	1.211442857213372406e+02	3.281803696625850364e+01
8.300000000000000711e+00	1.212817063562658575e+02	2.774461799709050069e+01
7.900000000000000355e+00	1.216450357213663835e+02	3.352844573130492734e+01
8.000000000000000000e+00	1.233935714357538700e+02	3.164044927093096504e+01
8.000000000000000000e+00	1.263414484200524583e+02	3.699234540406006033e+01
7.799999999999999822e+00	1.269695714359620240e+02	2.963118071032151235e+01
7.900000000000000355e+00	1.288053214360688798e+02	3.488369820428022194e+01
7.500000000000000000e+00	1.373508333413282116e+02	3.360449585579045362e+01
7.700000000000000178e+00	1.321298214362624037e+02	3.433161408311205776e+01
4.000000000000000000e+00	2.227608333462997052e+02	4.329653295468533969e+01
4.700000000000000178e+00	2.128811666790579693e+02	3.657138505880219270e+01
4.400000000000000355e+00	2.413500000140484190e+02	5.011881919548545028e+01
4.200000000000000178e+00	2.337825000136079439e+02	3.341159086462606354e+01
4.400000000000000355e+00	2.270083333465469764e+02	3.607558610821367040e+01
4.500000000000000000e+00	2.356283333470486809e+02	4.039589717927854906e+01
3.899999999999999911e+00	2.223558333462761425e+02	3.197341741260608572e+01
3.899999999999999911e+00	2.504583333479119460e+02	5.098777654610427135e+01
3.899999999999999911e+00	2.392008333472566335e+02	4.600928221743519941e+01
4.299999999999999822e+00	2.377466666805053137e+02	4.943162423817540230e+01
4.099999999999999645e+00	2.473125000143954821e+02	2.758118101069470640e+01
3.799999999999999822e+00	2.414066666807183879e+02	4.421324261175238490e+01
4.299999999999999822e+00	2.094941666665955893e+02	2.882235802090928445e+01
4.700000000000000178e+00	2.184758333331346307e+02	4.143850482628316456e+01
4.900000000000000355e+00	2.131641666674319708e+02	4.138986895269535893e+01
3.899999999999999911e+00	2.525666666675855083e+02	5.715545706229220002e+01
4.500000000000000000e+00	2.134941666674433804e+02	3.731389766778601569e+01
4.599999999999999645e+00	2.253126666674863259e+02	4.700071833433926116e+01
4.599999999999999645e+00	2.123176666674390560e+02	2.697644001958493121e+01
3.899999999999999911e+00	2.905916666677238709e+02	8.391745526864865212e+01
4.400000000000000355e+00	2.271316666638107051e+02	4.734506620841744962e+01
4.099999999999999645e+00	2.185016666634870433e+02	4.546206014081370483e+01
4.099999999999999645e+00	2.727024999960316336e+02	6.335797160878532708e+01
4.000000000000000000e+00	2.335416666632681881e+02	5.364801993037717409e+01
4.799999999999999822e+00	2.278054999966850005e+02	4.184326919024670133e+01
4.799999999999999822e+00	2.057583333303391555e+02	3.296005778154057708e+01
3.899999999999999911e+00	2.602449999962129255e+02	4.420237797094030441e+01
4.400000000000000355e+00	2.400599999965066615e+02	4.212455846331394582e+01
3.799999999999999822e+00	2.809474999959116985e+02	6.279430114447004740e+01
4.299999999999999822e+00	2.507649999963508947e+02	4.495917440562810441e+01
4.799999999999999822e+00	2.050833333303489781e+02	2.615692853399634288e+01
4.599999999999999645e+00	2.076041666636456284e+02	3.710695521461300217e+01
4.400000000000000355e+00	2.025383333303860240e+02	3.011507339130447392e+01
4.700000000000000178e+00	2.157749999968600605e+02	4.133951260237327574e+01
4.599999999999999645e+00	2.170661666635079143e+02	3.084530657236092566e+01
4.099999999999999645e+00	2.539641666629709960e+02	6.069874749328950969e+01
4.299999999999999822e+00	2.267516666633669900e+02	4.414826431884264224e+01
4.400000000000000355e+00	2.224449999967629878e+02	4.186759342930053407e+01
4.799999999999999822e+00	2.156134999968624015e+02	4.621607892410752072e+01
4.400000000000000355e+00	2.232584999967511408e+02	4.787484094518467970e+01
4.099999999999999645e+00	2.230608333300873767e+02	4.017506985292877175e+01
5.000000000000000000e+00	1.977324999971226021e+02	2.619482543491418625e+01
4.400000000000000355e+00	2.315699999966302016e+02	3.858995197482168038e+01
4.400000000000000355e+00	2.214101666634447270e+02	5.071870963137340027e+01
4.299999999999999822e+00	2.106396666656600587e+02	3.609846972845574697e+01
4.900000000000000355e+00	2.101888333455679572e+02	4.287280122281534744e+01
4.400000000000000355e+00	2.171908333459755340e+02	4.865957365636693766e+01
4.500000000000000000e+00	2.117793333456605183e+02	3.929793301346269629e+01
4.799999999999999822e+00	2.050546666786024161e+02	2.984715180692561631e+01
4.299999999999999822e+00	2.439741666808678531e+02	6.176400915079212695e+01
4.000000000000000000e+00	2.448200000142504109e+02	3.304799630010941769e+01
4.900000000000000355e+00	2.086870000121471946e+02	4.400261768230085124e+01
4.400000000000000355e+00	2.160028333459063674e+02	3.961434651205350121e+01
4.799999999999999822e+00	2.285436666799696468e+02	5.171371409755765569e+01
4.400000000000000355e+00	2.410833333473662492e+02	4.112262791925149941e+01
7.799999999999999822e+00	1.258291190549432770e+02	3.280173434833987756e+01
8.300000000000000711e+00	1.170580357210993725e+02	3.131950251344951042e+01
7.799999999999999822e+00	1.234842261976639293e+02	2.899821681976829879e+01
8.000000000000000000e+00	1.253847420707904092e+02	3.285136784991392744e+01
8.000000000000000000e+00	1.217046468324809467e+02	2.884219649806848196e+01
9.099999999999999645e+00	1.123055952446322863e+02	2.300577044572998631e+01
7.599999999999999645e+00	1.260267142930499915e+02	3.269528364563964828e+01
8.400000000000000355e+00	1.188575992132676475e+02	3.040044295121548501e+01
8.400000000000000355e+00	1.210566666737131101e+02	2.643489396787822443e+01
7.700000000000000178e+00	1.299204047694671260e+02	3.369530190928364988e+01
7.200000000000000178e+00	1.360878452460165988e+02	4.685512524774249243e+01
7.700000000000000178e+00	1.321694206426139431e+02	3.284594405491390745e+01
8.000000000000000000e+00	1.251421428644270861e+02	3.127439160178585809e+01
8.199999999999999289e+00	1.141257738161667987e+02	2.440732544386033709e+01
8.099999999999999645e+00	1.261452381025806915e+02	3.649433723054276868e+01
8.199999999999999289e+00	1.240391071500771716e+02	3.365629503217988372e+01
7.500000000000000000e+00	1.345154166744965210e+02	2.666652776203576281e+01
8.000000000000000000e+00	1.290352500075108253e+02	3.687742863549933503e+01
8.099999999999999645e+00	1.208492658800502397e+02	2.825486015443285126e+01
7.799999999999999822e+00	1.291441071503743103e+02	3.245113454401204223e+01
7.599999999999999645e+00	1.350576785792899841e+02	3.453747090344556625e+01
4.099999999999999645e+00	2.402036666806483538e+02	4.177920282700470267e+01
4.400000000000000355e+00	2.329386666802230934e+02	4.178282575974095892e+01
4.700000000000000178e+00	2.005310000116724609e+02	2.967700026750803133e+01
4.400000000000000355e+00	2.367525000137808036e+02	4.010161763683474589e+01
4.200000000000000178e+00	2.300083333467215709e+02	3.907792735263929274e+01
4.700000000000000178e+00	2.142188333458025227e+02	3.382177517912211329e+01
4.400000000000000355e+00	2.222140000129346049e+02	3.259060536493662141e+01
4.599999999999999645e+00	2.164983333459351798e+02	2.733519187357858371e+01
3.899999999999999911e+00	2.501816666812291601e+02	5.139064139900434469e+01
4.799999999999999822e+00	2.070825000120537993e+02	3.199625472300708040e+01
4.299999999999999822e+00	2.485508333478009320e+02	3.192188852996439863e+01
4.599999999999999645e+00	2.118266666789966166e+02	3.720548879601144421e+01
4.099999999999999645e+00	2.158141666792286628e+02	5.358667356244298219e+01
5.099999999999999645e+00	2.069141666787106715e+02	2.941136989596359541e+01
4.099999999999999645e+00	2.606153333485031567e+02	8.649844354035819549e+01
4.099999999999999645e+00	2.237925000130264266e+02	3.792547074679958996e+01
4.599999999999999645e+00	2.181483333460312224e+02	3.816968080008001607e+01
7.900000000000000355e+00	1.274656190550385162e+02	2.671146653461453724e+01
8.000000000000000000e+00	1.254108333406332179e+02	2.707888398627004989e+01
7.400000000000000355e+00	1.374426190556192466e+02	4.251718189139954518e+01
8.300000000000000711e+00	1.254280952453961220e+02	3.165024844286991268e+01
8.099999999999999645e+00	1.197961309593540165e+02	2.711727431582631453e+01
8.400000000000000355e+00	1.193433531815498725e+02	3.032923233033806554e+01
8.400000000000000355e+00	1.183399404830787773e+02	2.952884744074812673e+01
8.199999999999999289e+00	1.277061706423541239e+02	3.447363202028372342e+01
7.599999999999999645e+00	1.313981309600293059e+02	3.612293507731807551e+01
2.799999999999999822e+00	1.632608333332634629e+02	3.567574651988661572e+01
4.200000000000000178e+00	2.265383333331273263e+02	4.129587528207654401e+01
4.500000000000000000e+00	2.144118333341095877e+02	3.970027783798782650e+01
4.400000000000000355e+00	2.169808333341226785e+02	2.737867009254033945e+01
4.599999999999999645e+00	2.190200000007967844e+02	4.023851973432525142e+01
4.000000000000000000e+00	2.644858333342955348e+02	6.384587272501497779e+01
4.500000000000000000e+00	2.243163333341493910e+02	4.251793822364251696e+01
5.000000000000000000e+00	1.999728333340608231e+02	2.154321417238844560e+01
3.600000000000000089e+00	2.836849999964311451e+02	6.721932516592934803e+01
5.000000000000000000e+00	2.040848333303634945e+02	3.435792614524622479e+01
4.799999999999999822e+00	2.122958333302440224e+02	4.421548930097200980e+01
4.400000000000000355e+00	2.167716666635122351e+02	4.086070242980409972e+01
4.700000000000000178e+00	2.031699999970434760e+02	2.807612582924953770e+01
4.599999999999999645e+00	2.091049999969571331e+02	3.627991765653960954e+01
4.500000000000000000e+00	2.134411666635606650e+02	3.797020950124230865e+01
4.000000000000000000e+00	2.510016666630141060e+02	4.690776823499659542e+01
4.599999999999999645e+00	2.365556666632243434e+02	6.599311504103317816e+01
3.899999999999999911e+00	2.568849999962618540e+02	5.343961416118095542e+01
4.200000000000000178e+00	2.542891666629662666e+02	4.271852677175617430e+01
4.599999999999999645e+00	2.355739999965719562e+02	6.227553309000537496e+01
4.799999999999999822e+00	2.082456666636363138e+02	3.706828231556042397e+01
4.099999999999999645e+00	2.238631666634090323e+02	4.998639709162181788e+01
4.799999999999999822e+00	2.115431666635883232e+02	3.349870778847981256e+01
8.099999999999999645e+00	1.273053571410046061e+02	3.405473415754222088e+01
8.199999999999999289e+00	1.177267261887630383e+02	3.085813524414788844e+01
8.199999999999999289e+00	1.195757738077837473e+02	3.142440285144494894e+01
7.799999999999999822e+00	1.279352222203605152e+02	3.736665812211378324e+01
7.700000000000000178e+00	1.269221428552959026e+02	3.306007272699158506e+01
8.099999999999999645e+00	1.201799404744416222e+02	2.771740428720898919e+01
7.299999999999999822e+00	1.334686666647244522e+02	3.691232209202146919e+01
8.000000000000000000e+00	1.248269047600882971e+02	3.327883455059529894e+01
8.400000000000000355e+00	1.197110714268294061e+02	3.413032433295790469e+01
8.199999999999999289e+00	1.259460714286501570e+02	2.877625663454844585e+01
7.900000000000000355e+00	1.293106468329237089e+02	2.739733431693866095e+01
7.500000000000000000e+00	1.344715476268748944e+02	3.818069597228962664e+01
7.900000000000000355e+00	1.268128809597624240e+02	3.780614288588135707e+01
7.599999999999999645e+00	1.347252619126039406e+02	2.672869576582555595e+01
7.599999999999999645e+00	1.236882142929138979e+02	2.435064970931840733e+01
7.400000000000000355e+00	1.365678214365207168e+02	3.820572985609065597e+01
8.000000000000000000e+00	1.255102381025437381e+02	2.915054055737523342e+01
8.599999999999999645e+00	1.140383928637807713e+02	2.834684445878742665e+01
7.599999999999999645e+00	1.311021428647740095e+02	3.811562506993950450e+01
7.799999999999999822e+00	1.263240119121149263e+02	3.142926685164890088e+01
8.199999999999999289e+00	1.252911666739595802e+02	3.570455961468805128e+01
8.199999999999999289e+00	1.221841071499691935e+02	2.773141085234342995e+01
7.400000000000000355e+00	1.339969761982758314e+02	3.477884874119169467e+01
4.299999999999999822e+00	2.360873333470754005e+02	4.608272477529885691e+01
4.400000000000000355e+00	2.214691666795578442e+02	3.867667408014940378e+01
4.700000000000000178e+00	2.042133333452200930e+02	3.014365199488794289e+01
4.099999999999999645e+00	2.478283333477588144e+02	6.080553311986632536e+01
4.500000000000000000e+00	2.205125000128355168e+02	3.468472377011563879e+01
4.200000000000000178e+00	2.354133333470361720e+02	4.756715260558388536e+01
5.000000000000000000e+00	2.093200000121840390e+02	4.014237991589700982e+01
3.899999999999999911e+00	2.272216666798927349e+02	3.178614472797506707e+01
4.299999999999999822e+00	2.400558333473064465e+02	5.886737413786681827e+01
4.299999999999999822e+00	2.370625000137988536e+02	3.660582182764949266e+01
4.200000000000000178e+00	2.455541666809597814e+02	7.636447166961895050e+01
4.400000000000000355e+00	2.261275000131623472e+02	3.632893334510113448e+01
4.000000000000000000e+00	2.502116666812309234e+02	5.959800543347176927e+01
4.400000000000000355e+00	2.320808333468422120e+02	5.298730280934157832e+01
4.400000000000000355e+00	2.301716666800644475e+02	4.305326850667969296e+01
4.299999999999999822e+00	2.549241666815051701e+02	6.214600241221290844e+01
4.200000000000000178e+00	2.513365000146297064e+02	5.236685633041746257e+01
3.500000000000000000e+00	2.863016666833316322e+02	7.543758218176603236e+01
4.799999999999999822e+00	2.063946666786804087e+02	4.532882010166677134e+01
4.299999999999999822e+00	2.521113333480057008e+02	3.978011511886599294e+01
7.599999999999999645e+00	1.335876785792043790e+02	4.156933649361732108e+01
7.799999999999999822e+00	1.281244404836483000e+02	3.259156268882397711e+01
7.799999999999999822e+00	1.279413928645900285e+02	3.423405375048569965e+01
8.599999999999999645e+00	1.192529761974176381e+02	2.889598185165147015e+01
8.300000000000000711e+00	1.163932142924892759e+02	2.628182729554921337e+01
8.000000000000000000e+00	1.284754722297004719e+02	3.121942431916010463e+01
7.400000000000000355e+00	1.314714285790812198e+02	3.340903114049238809e+01
7.700000000000000178e+00	1.338510119125530480e+02	3.662788356822669300e+01
7.799999999999999822e+00	1.313141666743101439e+02	3.243222537822665430e+01
8.099999999999999645e+00	1.244643254040701805e+02	3.762031669037860837e+01
7.799999999999999822e+00	1.268693452454800052e+02	3.232419732152906278e+01
7.799999999999999822e+00	1.253120238168179128e+02	3.125833381297136881e+01
8.099999999999999645e+00	1.264777381026000711e+02	3.021608215642199369e+01
7.500000000000000000e+00	1.323972738172303139e+02	4.020281807604955304e+01
7.900000000000000355e+00	1.235081071500462713e+02	3.236361936981770526e+01
7.799999999999999822e+00	1.256660952454099771e+02	3.639164201401816001e+01
4.500000000000000000e+00	2.209390000128603333e+02	3.653475916209981733e+01
4.099999999999999645e+00	2.227991666796353059e+02	3.097062181912623302e+01
4.000000000000000000e+00	2.484125000144595106e+02	6.093126688774771083e+01
4.400000000000000355e+00	2.222225000129350576e+02	3.873528613524379693e+01
4.200000000000000178e+00	2.464145000143431901e+02	5.167734802835485652e+01
4.000000000000000000e+00	2.523541666813555935e+02	5.700993206151521520e+01
4.299999999999999822e+00	2.337283333469380864e+02	4.088155081824134385e+01
4.599999999999999645e+00	2.182631666793712668e+02	3.430921978317444143e+01
4.900000000000000355e+00	2.217684999999282240e+02	5.419114840896453700e+01
4.599999999999999645e+00	2.063679999998122980e+02	4.233174994389391088e+01
4.400000000000000355e+00	2.403740000008594393e+02	6.057530288811292252e+01
4.299999999999999822e+00	2.106175000007662277e+02	2.500463557122660774e+01
4.299999999999999822e+00	2.284300000008310292e+02	3.645223695777514905e+01
4.099999999999999645e+00	2.491800000009065172e+02	5.209825034555759515e+01
4.599999999999999645e+00	2.251298333341523517e+02	3.038745772380141830e+01
4.500000000000000000e+00	2.090808333340939384e+02	3.084146297970273309e+01
4.599999999999999645e+00	2.237856666639644061e+02	3.932831706508479641e+01
4.799999999999999822e+00	2.054306666636772718e+02	2.999457146655195672e+01
4.000000000000000000e+00	2.350099999965801487e+02	4.276249906717369953e+01
3.500000000000000000e+00	2.733533333293555074e+02	9.286052925287278015e+01
3.899999999999999911e+00	2.413116666631551084e+02	3.354899231654172809e+01
4.500000000000000000e+00	2.275133333300225900e+02	4.101934094875835513e+01
4.200000000000000178e+00	2.350733333299125718e+02	5.441809377385186508e+01
4.500000000000000000e+00	2.237608333300771903e+02	4.898915737988850339e+01
4.400000000000000355e+00	2.303424999966480868e+02	4.737991231846568496e+01
4.200000000000000178e+00	2.310116666633049931e+02	5.085269566443865585e+01
4.299999999999999822e+00	2.515118333296733510e+02	5.909012968680465150e+01
4.299999999999999822e+00	2.303224999966483608e+02	4.267937955494655000e+01
4.400000000000000355e+00	2.372166666632147098e+02	5.668842983845710393e+01
4.099999999999999645e+00	2.465186666630793297e+02	8.855380482296155265e+01
4.099999999999999645e+00	2.289783333300012487e+02	3.675607372584001098e+01
4.599999999999999645e+00	2.174074999968362931e+02	3.646845418065075961e+01
5.200000000000000178e+00	2.100293333302769838e+02	4.261543353695491021e+01
3.799999999999999822e+00	2.443866666631103612e+02	4.065796051722370663e+01
4.200000000000000178e+00	2.651816666628077428e+02	6.120021214110418839e+01
4.500000000000000000e+00	2.158324999968592124e+02	3.294206014919274850e+01
4.400000000000000355e+00	2.276991666633531963e+02	4.022731535107899958e+01
4.400000000000000355e+00	2.063108333303311213e+02	3.124597231586108848e+01
4.700000000000000178e+00	2.186041666634855574e+02	3.233352794301111288e+01
3.899999999999999911e+00	2.638808333294933846e+02	4.820144048599377840e+01
4.500000000000000000e+00	2.247339999991727950e+02	4.596300554299726571e+01
4.099999999999999645e+00	2.339158333469490003e+02	4.041116444112214623e+01
4.599999999999999645e+00	2.144558333458163304e+02	3.683757438186997035e+01
4.400000000000000355e+00	2.374940000138240066e+02	3.950775635038579736e+01
4.099999999999999645e+00	2.442483333475504423e+02	4.077335883353170942e+01
4.099999999999999645e+00	2.190958333460864083e+02	2.406740391808619961e+01
4.400000000000000355e+00	2.074241666787403062e+02	3.060654528546562148e+01
4.799999999999999822e+00	2.319170000134993757e+02	7.170627113380132300e+01
4.500000000000000000e+00	2.148100000125035933e+02	3.126423525104171475e+01
4.599999999999999645e+00	2.173975000126542056e+02	4.652486757868877731e+01
4.299999999999999822e+00	2.250090000130972498e+02	3.491309913763551975e+01
4.299999999999999822e+00	2.202800000128219722e+02	3.515608103560148834e+01
4.299999999999999822e+00	2.473475000143975251e+02	5.290635289223960314e+01
4.099999999999999645e+00	2.308475000134370987e+02	4.158968292504194153e+01
4.599999999999999645e+00	2.111033333456211381e+02	3.462330724471046750e+01
4.400000000000000355e+00	2.474811666810719544e+02	6.941679121454689039e+01
4.700000000000000178e+00	2.047516666785847690e+02	3.832193147202822558e+01
8.800000000000000711e+00	1.190885873085191662e+02	3.090086130349551041e+01
8.300000000000000711e+00	1.141512896891841535e+02	2.862058718850629546e+01
7.599999999999999645e+00	1.275069285788504629e+02	3.252246296068737763e+01
8.099999999999999645e+00	1.264062619121197315e+02	3.539352276041637424e+01
7.400000000000000355e+00	1.342590000078149046e+02	3.345766544399057807e+01
8.199999999999999289e+00	1.234508452452810161e+02	2.728134538951344368e+01
7.799999999999999822e+00	1.251083333406156015e+02	3.364956273897818306e+01
7.299999999999999822e+00	1.291568571503750604e+02	3.415851758701863616e+01
8.099999999999999645e+00	1.236332738167202194e+02	2.965013130339648839e+01
7.099999999999999645e+00	1.365085000079458268e+02	4.991471766313041769e+01
7.400000000000000355e+00	1.370054285794033433e+02	4.466550104534070442e+01
8.400000000000000355e+00	1.207150992133757370e+02	2.649200317251646197e+01
7.599999999999999645e+00	1.314295595314597165e+02	3.188007652385136481e+01
7.799999999999999822e+00	1.272766190550275240e+02	3.308929201102081663e+01
8.000000000000000000e+00	1.293726547694352575e+02	3.830918719922613036e+01
7.700000000000000178e+00	1.346398928649799132e+02	3.399620343761566943e+01
7.900000000000000355e+00	1.267070238168980438e+02	3.409802048827938847e+01
7.900000000000000355e+00	1.240141071500757164e+02	3.567137970947190695e+01
8.000000000000000000e+00	1.242840674675517505e+02	3.189695830200623661e+01
4.299999999999999822e+00	2.489975000144935677e+02	5.830724293966534333e+01
3.899999999999999911e+00	2.778316666828385451e+02	9.438178338950588397e+01
4.000000000000000000e+00	2.407108333473445327e+02	3.719732030415666202e+01
4.099999999999999645e+00	2.565400000149326161e+02	7.973513657389145237e+01
3.700000000000000178e+00	2.580566666816874886e+02	4.009150596786800236e+01
4.200000000000000178e+00	2.333983333469188892e+02	3.508565209637993831e+01
4.500000000000000000e+00	2.219728333462538501e+02	5.763271221109236109e+01
4.799999999999999822e+00	2.300136666800552234e+02	4.982745277949975815e+01
3.799999999999999822e+00	2.584633333483778301e+02	5.977564262517025639e+01
4.700000000000000178e+00	2.174731666793252884e+02	2.772409639704908813e+01
4.299999999999999822e+00	2.352600000136939400e+02	5.231513766668606280e+01
4.799999999999999822e+00	2.133275000124172891e+02	4.645218622092409788e+01
4.000000000000000000e+00	2.522291666813483459e+02	3.875566193811286553e+01
4.500000000000000000e+00	2.274791666799076779e+02	4.916394606066173623e+01
4.700000000000000178e+00	2.087941666788200905e+02	2.743744584437322231e+01
4.900000000000000355e+00	1.923081666778604699e+02	2.179441556981155514e+01
8.199999999999999289e+00	1.226365357214241101e+02	2.796657259702088183e+01
7.700000000000000178e+00	1.273534881026510419e+02	3.331832392647065433e+01
8.599999999999999645e+00	1.170074603242710509e+02	2.515091635613175214e+01
8.400000000000000355e+00	1.187157142926244404e+02	2.903107664593288817e+01
8.199999999999999289e+00	1.261441666740092131e+02	4.086789934224138676e+01
7.599999999999999645e+00	1.321645595315025048e+02	3.911210737085266942e+01
4.599999999999999645e+00	2.134824999999233910e+02	3.883481664319750593e+01
4.000000000000000000e+00	2.376316666664505135e+02	4.905975747606305504e+01
4.400000000000000355e+00	2.466281666675542112e+02	5.833728046205270346e+01
4.500000000000000000e+00	2.093000000007614290e+02	2.431269738381664069e+01
3.799999999999999822e+00	2.570025000009349583e+02	5.019279787309328356e+01
4.299999999999999822e+00	2.093766666674283954e+02	2.599694523728399531e+01
4.099999999999999645e+00	2.442766666675553608e+02	4.804978356739110268e+01
4.099999999999999645e+00	2.440900000008879829e+02	5.163465686596428128e+01
4.200000000000000178e+00	2.398891666638369315e+02	3.095112132282401518e+01
4.700000000000000178e+00	2.276653333300203599e+02	4.856462888915836373e+01
4.099999999999999645e+00	2.184699999968208317e+02	4.314724123606170991e+01
3.700000000000000178e+00	2.615099999961945514e+02	7.860910041069537613e+01
4.599999999999999645e+00	2.193883333301408243e+02	3.393598980708289758e+01
4.200000000000000178e+00	2.244466666634005492e+02	3.413258164664329541e+01
4.700000000000000178e+00	2.168774999968440227e+02	4.294785994529721762e+01
4.500000000000000000e+00	2.331591666632737656e+02	4.532170840042769555e+01
4.599999999999999645e+00	1.974213333304604703e+02	2.705787282709028929e+01
4.200000000000000178e+00	2.433216666631258818e+02	3.918516931232713318e+01
4.299999999999999822e+00	2.285024999966748567e+02	3.867660259152427216e+01
4.700000000000000178e+00	2.311753333299692770e+02	4.452529166249134107e+01
4.500000000000000000e+00	2.175706666635006172e+02	3.029884009160631564e+01
4.500000000000000000e+00	2.077699999969765372e+02	2.857994292327218133e+01
4.599999999999999645e+00	2.242283333300703703e+02	3.830250930554477407e+01
4.400000000000000355e+00	2.228583333300903178e+02	3.995789693808544740e+01
3.899999999999999911e+00	2.747249999960022251e+02	8.359083765191884652e+01
4.500000000000000000e+00	2.191524999968109171e+02	3.589939615854240174e+01
4.400000000000000355e+00	2.427799999964670974e+02	6.665294666296259152e+01
4.099999999999999645e+00	2.285391666633409784e+02	4.930461576677642199e+01
7.599999999999999645e+00	1.307877857123824867e+02	3.552804564928671027e+01
7.799999999999999822e+00	1.326240595218795875e+02	3.806200504524461081e+01
8.000000000000000000e+00	1.235575238077258007e+02	3.572676290956686529e+01
7.700000000000000178e+00	1.266361904743476714e+02	3.629434348020454593e+01
8.199999999999999289e+00	1.249748809522011186e+02	3.138220342387730355e+01
7.599999999999999645e+00	1.321868333410276364e+02	4.280707402897387936e+01
7.700000000000000178e+00	1.320889246108631880e+02	3.438520188796258736e+01
8.099999999999999645e+00	1.229677976262052823e+02	2.919953437112044980e+01
7.700000000000000178e+00	1.311720833409685270e+02	3.196967938360152317e+01
7.700000000000000178e+00	1.333573333410957389e+02	3.314854985383795594e+01
8.300000000000000711e+00	1.250674603247402104e+02	3.316422701539310935e+01
7.799999999999999822e+00	1.226114166738035891e+02	2.839044566646485990e+01
7.599999999999999645e+00	1.269953571502492480e+02	3.019770099315206124e+01
8.000000000000000000e+00	1.289935000075084304e+02	2.974994377339461238e+01
8.199999999999999289e+00	1.183334523878402962e+02	2.460553806632575657e+01
7.599999999999999645e+00	1.338442976268383973e+02	3.658549552330124044e+01
8.000000000000000000e+00	1.260186904835257167e+02	3.013932230706894799e+01
8.500000000000000000e+00	1.193769246101232540e+02	3.526933131290114432e+01
8.300000000000000711e+00	1.210942261975247902e+02	3.344040190508005139e+01
8.099999999999999645e+00	1.203886309593884789e+02	2.860878349503982321e+01
8.099999999999999645e+00	1.214202976261152145e+02	2.818931660278443019e+01
7.799999999999999822e+00	1.296904523885013418e+02	3.588448696977992824e+01
3.100000000000000089e+00	2.574916666816546922e+02	5.387560364548477310e+01
4.299999999999999822e+00	2.285083333466342594e+02	3.152004253896919295e+01
4.500000000000000000e+00	2.335490000135943376e+02	5.365286348508782055e+01
4.200000000000000178e+00	2.430908333474830556e+02	3.569575671348605539e+01
3.899999999999999911e+00	2.351033333470181219e+02	3.018842007911421277e+01
3.899999999999999911e+00	2.185116666793857405e+02	2.953658918904735131e+01
4.500000000000000000e+00	2.547895000148307076e+02	4.472967100544693864e+01
4.500000000000000000e+00	2.172913333459813714e+02	3.631206657204863575e+01
3.500000000000000000e+00	2.506825000145915965e+02	4.909459756488338655e+01
4.400000000000000355e+00	2.130050000123985114e+02	1.913724466536384483e+01
4.500000000000000000e+00	2.245925000130729927e+02	4.989250342465394539e+01
4.200000000000000178e+00	2.452550000142757085e+02	5.151500093842491879e+01
4.599999999999999645e+00	2.209770000128625327e+02	4.670504179756356677e+01
4.200000000000000178e+00	2.349525000136760298e+02	4.171868296913768859e+01
4.000000000000000000e+00	2.599300000151299059e+02	5.706462790273334207e+01
4.000000000000000000e+00	2.442000000142121223e+02	5.875681403480697185e+01
4.400000000000000355e+00	2.316150000134817617e+02	4.974306836321559189e+01
4.400000000000000355e+00	2.156933333458883340e+02	4.175128042390753791e+01
3.700000000000000178e+00	2.714991666824699905e+02	7.096588291966244810e+01
8.400000000000000355e+00	1.271100595312082930e+02	3.246748132164800893e+01
7.400000000000000355e+00	1.358396428650497683e+02	3.953204234421444596e+01
8.099999999999999645e+00	1.241821428643712153e+02	3.062461856688117834e+01
7.799999999999999822e+00	1.267635119121405296e+02	3.692767584084582211e+01
7.900000000000000355e+00	1.263339881025917038e+02	3.110854392444106153e+01
7.900000000000000355e+00	1.275688095312350185e+02	4.038083558631008430e+01
8.000000000000000000e+00	1.248267261977420475e+02	3.263813485849408380e+01
8.400000000000000355e+00	1.225723452452298972e+02	2.784058424437197488e+01
7.799999999999999822e+00	1.265596428645095983e+02	3.214797631454379001e+01
7.700000000000000178e+00	1.286786904836805547e+02	3.417581132897147711e+01
7.299999999999999822e+00	1.389636190557078237e+02	3.963639326658772433e+01
7.400000000000000355e+00	1.371970119127478256e+02	3.995231685497969920e+01
8.300000000000000711e+00	1.188926388958093412e+02	2.713408236008067576e+01
7.500000000000000000e+00	1.296773214361196551e+02	3.357042606992060740e+01
8.099999999999999645e+00	1.256650000073146600e+02	3.564204432519956356e+01
7.900000000000000355e+00	1.288027738170211194e+02	3.514347401600245036e+01
4.099999999999999645e+00	2.261358333464962129e+02	4.980733037959858223e+01
4.099999999999999645e+00	2.734250000159154297e+02	8.082417431279577613e+01
4.500000000000000000e+00	2.249225000130922183e+02	5.373957928305685527e+01
4.299999999999999822e+00	2.560841666815727535e+02	4.229028331971031207e+01
4.400000000000000355e+00	2.145050000124858229e+02	4.278004034729132599e+01
4.599999999999999645e+00	2.146766666665948833e+02	3.810157050569412718e+01
7.400000000000000355e+00	1.354256190474958998e+02	3.578218901415014841e+01
7.299999999999999822e+00	1.324556666671415144e+02	3.267250912460569623e+01
7.900000000000000355e+00	1.282086904766569262e+02	3.398522615904364841e+01
7.900000000000000355e+00	1.292041071433271782e+02	3.593962631093794613e+01
7.599999999999999645e+00	1.322795476195288416e+02	3.277756099179603666e+01
7.599999999999999645e+00	1.245778571433103536e+02	3.127943488403756689e+01
8.400000000000000355e+00	1.207995833337728016e+02	3.503513450090432002e+01
7.599999999999999645e+00	1.379551309507252768e+02	3.572606884526910420e+01
7.599999999999999645e+00	1.278292261886160333e+02	3.343687797435190134e+01
8.300000000000000711e+00	1.220620793633031269e+02	2.826029789348498156e+01
7.799999999999999822e+00	1.237061904743903114e+02	2.774722205784014406e+01
8.300000000000000711e+00	1.252820833315102362e+02	3.660474303217411318e+01
7.500000000000000000e+00	1.280943809505169497e+02	3.165745793984310197e+01
7.299999999999999822e+00	1.347590476170866225e+02	3.509848413302054837e+01
7.900000000000000355e+00	1.312420833314235153e+02	3.175791223065109392e+01
6.799999999999999822e+00	1.450369761883656281e+02	3.443123897130580247e+01
7.599999999999999645e+00	1.269163095219626456e+02	3.359010977249666041e+01
8.300000000000000711e+00	1.214469642839469969e+02	2.741065318004971729e+01
8.199999999999999289e+00	1.210658928553811222e+02	2.675644558351390145e+01
7.799999999999999822e+00	1.296432341250975639e+02	3.245345430288045918e+01
8.000000000000000000e+00	1.285349047600343226e+02	3.462543138603395221e+01
7.799999999999999822e+00	1.315886706330057621e+02	4.215957716636739860e+01
7.599999999999999645e+00	1.232546785696349900e+02	3.538156202912616521e+01
8.599999999999999645e+00	1.154366071411773191e+02	2.692469953845847641e+01
8.099999999999999645e+00	1.271572023791020030e+02	2.896281705266950013e+01
7.700000000000000178e+00	1.306947499980981320e+02	3.515681884172208527e+01
8.000000000000000000e+00	1.243843452362852133e+02	2.805976006413750312e+01
7.500000000000000000e+00	1.284197619028931570e+02	3.109564313055745544e+01
4.299999999999999822e+00	2.267833333300332015e+02	3.690826977071283466e+01
4.400000000000000355e+00	2.194401666634733772e+02	3.477898233336878064e+01
4.400000000000000355e+00	2.103779999969386267e+02	3.309804169846504607e+01
4.599999999999999645e+00	2.233754999993419119e+02	4.748015414913150067e+01
4.500000000000000000e+00	2.250358333464321277e+02	4.381316010859777066e+01
4.400000000000000355e+00	2.311483333467879220e+02	3.477941466479685317e+01
4.700000000000000178e+00	2.159050000125673137e+02	2.950350494606722052e+01
4.299999999999999822e+00	2.255708333464632744e+02	4.499209424136252977e+01
4.500000000000000000e+00	2.250173333464310872e+02	5.217342307764412368e+01
4.200000000000000178e+00	2.194391666794396656e+02	4.192240685633912278e+01
3.899999999999999911e+00	2.521283333480091073e+02	5.861990687958221713e+01
4.500000000000000000e+00	2.279225000132668413e+02	4.931857561018353664e+01
4.299999999999999822e+00	2.294863333466911968e+02	2.810210448931361427e+01
4.500000000000000000e+00	2.260375000131571142e+02	5.338576196368429549e+01
4.400000000000000355e+00	2.328800000135554455e+02	4.555262550356149376e+01
4.400000000000000355e+00	2.167055000126138964e+02	3.459940084170199981e+01
4.500000000000000000e+00	2.346225000136568326e+02	4.661807989621250670e+01
4.900000000000000355e+00	2.042541666785558334e+02	2.926474285780312101e+01
4.400000000000000355e+00	2.399791666806353021e+02	5.067856251733108763e+01
4.099999999999999645e+00	2.355108333470418529e+02	4.844489791342165574e+01
4.099999999999999645e+00	2.880391666834327680e+02	5.060957811444220766e+01
4.400000000000000355e+00	2.208950000128577926e+02	4.644777972056358806e+01
7.799999999999999822e+00	1.267515873089652132e+02	3.208910107235114140e+01
7.299999999999999822e+00	1.368180357222495616e+02	3.533976475859032718e+01
8.000000000000000000e+00	1.247760714358343677e+02	3.272027682135492199e+01
7.799999999999999822e+00	1.297166785789790993e+02	3.279358353335345555e+01
8.000000000000000000e+00	1.181772023878312012e+02	2.416409159902350012e+01
7.099999999999999645e+00	1.420962857225568143e+02	4.123997696842017291e+01
7.799999999999999822e+00	1.315457023886093282e+02	3.590258762966559658e+01
8.199999999999999289e+00	1.256875595311255012e+02	3.208269832304723224e+01
7.900000000000000355e+00	1.279403690550661565e+02	2.984439187387246051e+01
7.599999999999999645e+00	1.306493452457000330e+02	3.145210990317517030e+01
7.900000000000000355e+00	1.307995833409468673e+02	3.403615545706561107e+01
7.500000000000000000e+00	1.284210357217608021e+02	3.563630465809052339e+01
7.599999999999999645e+00	1.356904761983743981e+02	3.164784400209236992e+01
7.700000000000000178e+00	1.326819047696278631e+02	2.712120455889830595e+01
7.900000000000000355e+00	1.292578571503798912e+02	3.329958784080720591e+01
7.900000000000000355e+00	1.278373492137903042e+02	3.179648918247609757e+01
8.099999999999999645e+00	1.200941071498475310e+02	2.748685758808630197e+01
7.700000000000000178e+00	1.304307142933063517e+02	3.085070730159110397e+01
4.299999999999999822e+00	2.362141666804160991e+02	4.144709908485343419e+01
4.299999999999999822e+00	2.091525000121742721e+02	3.292096735389814910e+01
4.799999999999999822e+00	2.166940000126132873e+02	3.532948545502974724e+01
4.400000000000000355e+00	2.003175000116600302e+02	3.010862459403395519e+01
4.500000000000000000e+00	2.354168333470364018e+02	4.500389945239948020e+01
4.700000000000000178e+00	2.190873333460858703e+02	4.077586041497148983e+01
3.700000000000000178e+00	2.498308333478753980e+02	5.418644064554884210e+01
4.799999999999999822e+00	2.233100000129983584e+02	3.978199595217783013e+01
3.899999999999999911e+00	2.415850000140621034e+02	5.185226952281968948e+01
4.799999999999999822e+00	2.095335000121964129e+02	3.306884469876108312e+01
4.500000000000000000e+00	2.211075000128701618e+02	4.662659633290014938e+01
4.500000000000000000e+00	2.306355000134247462e+02	4.384448433743794737e+01
4.099999999999999645e+00	2.516268333479799821e+02	5.690813551553323890e+01
4.200000000000000178e+00	2.303200000134063998e+02	3.462938529195676551e+01
4.500000000000000000e+00	2.302583333467361513e+02	4.099044388139108719e+01
4.599999999999999645e+00	2.233691666796684387e+02	4.002765850859908170e+01
8.300000000000000711e+00	1.224171428642684702e+02	3.016549571179665534e+01
7.599999999999999645e+00	1.282545238169892059e+02	3.199620147164654327e+01
8.400000000000000355e+00	1.205600793720969079e+02	2.490377338846709421e+01
7.099999999999999645e+00	1.405275714367512023e+02	4.044510948247936710e+01
7.599999999999999645e+00	1.300278571504257457e+02	3.856471306267837917e+01
4.200000000000000178e+00	2.242474999998992189e+02	3.154377996380880589e+01
4.200000000000000178e+00	2.439249999997781231e+02	3.285351289934297370e+01
4.400000000000000355e+00	2.359325000008465736e+02	6.803517348520560404e+01
4.299999999999999822e+00	2.271850000008265056e+02	4.489593799878248603e+01
4.099999999999999645e+00	2.202696666674679875e+02	5.080698896764381089e+01
4.599999999999999645e+00	2.124278333341061682e+02	4.584017352980631443e+01
3.899999999999999911e+00	2.561908333342653918e+02	6.021949395739407862e+01
4.299999999999999822e+00	2.225083333341428045e+02	3.991240086580047830e+01
4.400000000000000355e+00	2.454708333302679932e+02	5.994503279480203162e+01
4.599999999999999645e+00	2.139238333302203614e+02	4.006400273761527586e+01
4.000000000000000000e+00	2.536244999963092539e+02	6.073486228875623283e+01
4.700000000000000178e+00	2.229594999967554827e+02	3.837067537798719741e+01
4.400000000000000355e+00	2.183133333301564676e+02	4.984925696909061799e+01
4.400000000000000355e+00	2.159991666635234537e+02	3.865979195384799283e+01
4.099999999999999645e+00	2.461399999964181973e+02	5.510871842092431194e+01
4.099999999999999645e+00	2.223541666634309877e+02	3.220905750622124941e+01
4.599999999999999645e+00	2.267324999967005965e+02	3.976924418980357245e+01
4.000000000000000000e+00	2.655958333294684053e+02	4.391206436416518244e+01
4.599999999999999645e+00	2.057451666636726770e+02	3.258407941475743286e+01
4.500000000000000000e+00	2.329873333299429419e+02	4.387339799535010343e+01
4.500000000000000000e+00	2.285024999966748567e+02	4.564600440755421573e+01
4.400000000000000355e+00	2.250428333300584995e+02	4.214003609843977927e+01
4.700000000000000178e+00	2.103291666636059745e+02	2.684736861182834744e+01
4.400000000000000355e+00	2.333374999966044925e+02	4.744617085217969077e+01
4.599999999999999645e+00	2.081391666636378375e+02	2.820196280423683177e+01
4.700000000000000178e+00	2.267909999966997532e+02	3.564373971821839149e+01
4.000000000000000000e+00	2.356158333299046603e+02	5.883936873929656031e+01
4.599999999999999645e+00	2.013291666637369417e+02	3.694279881013817146e+01
4.299999999999999822e+00	2.298369999966554076e+02	4.992223714656582700e+01
7.900000000000000355e+00	1.239067261886731046e+02	2.318457958145390307e+01
8.199999999999999289e+00	1.223180952363152727e+02	3.375021318467897657e+01
8.000000000000000000e+00	1.235822380934397415e+02	3.232108872866017890e+01
7.900000000000000355e+00	1.295934523808907102e+02	3.136489253810385591e+01
7.900000000000000355e+00	1.242874761977106743e+02	3.411765458707201049e+01
7.599999999999999645e+00	1.275144642931366263e+02	2.960668014681111870e+01
7.200000000000000178e+00	1.389841428652328261e+02	4.267977984356492982e+01
8.099999999999999645e+00	1.277026785788618497e+02	3.324155963621828391e+01
7.799999999999999822e+00	1.280959523884085343e+02	3.004124403710126145e+01
7.900000000000000355e+00	1.224061309595059299e+02	3.014043310537943654e+01
7.500000000000000000e+00	1.397205714367042333e+02	4.042150135681374934e+01
7.599999999999999645e+00	1.332883928649012546e+02	3.864735461574888831e+01
7.599999999999999645e+00	1.308817261980945261e+02	3.197408539522494308e+01
8.199999999999999289e+00	1.231068254039911665e+02	3.361163020315868977e+01
7.799999999999999822e+00	1.284975595312890562e+02	2.920635630023198814e+01
7.400000000000000355e+00	1.375701190556266624e+02	3.355941605655657156e+01
8.000000000000000000e+00	1.259870238168572030e+02	3.091198528595497308e+01
7.400000000000000355e+00	1.346352142935510869e+02	3.855122487472792869e+01
7.799999999999999822e+00	1.231606111182800021e+02	2.921841461158217612e+01
7.900000000000000355e+00	1.235461904833818210e+02	2.753491459706573252e+01
7.099999999999999645e+00	1.384045238175800137e+02	4.071838376483037081e+01
8.099999999999999645e+00	1.291920833408533156e+02	3.157542860004615903e+01
4.599999999999999645e+00	2.206386666795095266e+02	3.357939318534592132e+01
4.200000000000000178e+00	2.299611666800522016e+02	4.162132478992383255e+01
4.599999999999999645e+00	2.207866666795181629e+02	4.052995870287075775e+01
4.599999999999999645e+00	2.234216666796715458e+02	4.844094169848786180e+01
4.299999999999999822e+00	2.274616666799066991e+02	5.196139691092166402e+01
4.599999999999999645e+00	2.296650000133682568e+02	6.261789089561268895e+01
4.200000000000000178e+00	2.255866666797975597e+02	5.140501045591288687e+01
4.700000000000000178e+00	2.227108333462968517e+02	3.691808006652711072e+01
4.200000000000000178e+00	2.368316666804520594e+02	4.356820641370083536e+01
4.599999999999999645e+00	2.293211666800148976e+02	4.609976330087239660e+01
4.599999999999999645e+00	2.217950000129101795e+02	4.984647282136398161e+01
4.400000000000000355e+00	2.146366666791601858e+02	3.449350049488178627e+01
4.099999999999999645e+00	2.365825000137709253e+02	2.571756347684232225e+01
4.500000000000000000e+00	2.175541666793299953e+02	4.374537400732120318e+01
4.700000000000000178e+00	2.187123333460620529e+02	3.782364042560746498e+01
4.900000000000000355e+00	2.185218333460529720e+02	2.937620029349811190e+01
4.299999999999999822e+00	2.169848333459634944e+02	3.820222389265922658e+01
4.400000000000000355e+00	2.272608333465616397e+02	4.434983564447662019e+01
4.200000000000000178e+00	2.182691666793716081e+02	3.504929783681088651e+01
8.199999999999999289e+00	1.247508928644043209e+02	2.637335265272331952e+01
8.099999999999999645e+00	1.252144246104630554e+02	2.857447895521928061e+01
7.299999999999999822e+00	1.353541785793072449e+02	3.170165285351368567e+01
8.000000000000000000e+00	1.254049404834900088e+02	3.100278718316915771e+01
8.199999999999999289e+00	1.231137698484360214e+02	3.329592029349579008e+01
7.799999999999999822e+00	1.342062500078118319e+02	3.141583982676801767e+01
7.700000000000000178e+00	1.287948571503539767e+02	3.335809670054063503e+01
7.500000000000000000e+00	1.318911666743437365e+02	3.192615217387456639e+01
7.700000000000000178e+00	1.292685158805402921e+02	3.555964663415746685e+01
7.799999999999999822e+00	1.252966666739598907e+02	3.116929576564830739e+01
8.599999999999999645e+00	1.184770238164200720e+02	3.030338108564480848e+01
7.599999999999999645e+00	1.261617857216292862e+02	2.823846685803568946e+01
8.000000000000000000e+00	1.266754166740401644e+02	3.150668450060669556e+01
7.900000000000000355e+00	1.280363214360241386e+02	2.474206364524881607e+01
8.199999999999999289e+00	1.233082142928917619e+02	3.354066535208185940e+01
7.400000000000000355e+00	1.290097142932236522e+02	2.812141523674267063e+01
7.900000000000000355e+00	1.304793095314044251e+02	3.585735958368231024e+01
4.700000000000000178e+00	2.089350000121616233e+02	2.935418866414294570e+01
4.400000000000000355e+00	2.070736666787199169e+02	2.687573748957375841e+01
4.299999999999999822e+00	2.311626666801220722e+02	3.797111562772727211e+01
4.400000000000000355e+00	2.321841666665947628e+02	5.196092858674124670e+01
4.099999999999999645e+00	2.391566666664491549e+02	3.424826949175093205e+01
4.599999999999999645e+00	2.276300000008167785e+02	4.521633379142165410e+01
4.299999999999999822e+00	2.292125000008338702e+02	4.335292828615153837e+01
4.500000000000000000e+00	2.318533333341767957e+02	3.596449943476523003e+01
8.099999999999999645e+00	1.232003968258450186e+02	3.435817862479866847e+01
7.700000000000000178e+00	1.310877777782546616e+02	3.126696255960169424e+01
7.599999999999999645e+00	1.323400714290528981e+02	3.461643352636441051e+01
8.599999999999999645e+00	1.209149999985877173e+02	2.808746365421522029e+01
8.000000000000000000e+00	1.197695714268285485e+02	2.663269609756235923e+01
7.700000000000000178e+00	1.234499642839178506e+02	3.433965801635095261e+01
8.000000000000000000e+00	1.284688095219400452e+02	3.836907514323440438e+01
8.099999999999999645e+00	1.296346150774786565e+02	3.076778717719301426e+01
7.900000000000000355e+00	1.249154365061187519e+02	3.244618383475518186e+01
8.199999999999999289e+00	1.229742261886866856e+02	3.482419270660513888e+01
8.500000000000000000e+00	1.198663095220652366e+02	2.589456653265526853e+01
7.900000000000000355e+00	1.258934523791203901e+02	3.082476928363444557e+01
8.000000000000000000e+00	1.268012103156151227e+02	3.225739040867133411e+01
8.000000000000000000e+00	1.249693452362766948e+02	3.065139136705986900e+01
8.500000000000000000e+00	1.177878452363811874e+02	2.488118285146167352e+01
8.199999999999999289e+00	1.182971428554214128e+02	2.888549540964396556e+01
7.799999999999999822e+00	1.210583571410955130e+02	2.904273881198631102e+01
8.099999999999999645e+00	1.249155952362774826e+02	2.563679568359011540e+01
8.300000000000000711e+00	1.212405357125214351e+02	2.812003826014936436e+01
8.000000000000000000e+00	1.255799404743630419e+02	3.321830902288102294e+01
7.799999999999999822e+00	1.236419047601055325e+02	3.531839996784350433e+01
7.799999999999999822e+00	1.255737499981726586e+02	3.022573971824002825e+01
8.000000000000000000e+00	1.216717261887056338e+02	2.928357534130136486e+01
7.400000000000000355e+00	1.342083333313803450e+02	3.183117140828764491e+01
7.900000000000000355e+00	1.295948809504951100e+02	4.087918044372877091e+01
8.400000000000000355e+00	1.164622658713211223e+02	3.030361466558226269e+01
8.300000000000000711e+00	1.161265674586275907e+02	2.791381540448164600e+01
7.400000000000000355e+00	1.366443809522106392e+02	4.579526319721635730e+01
4.200000000000000178e+00	2.301891666800654548e+02	3.476279729961128595e+01
4.200000000000000178e+00	2.251333333464378370e+02	4.364259662651771521e+01
4.599999999999999645e+00	2.238448333463628330e+02	5.382577165754047144e+01
4.599999999999999645e+00	2.196766666794535467e+02	4.475560061942299228e+01
4.500000000000000000e+00	2.287275000133136871e+02	3.207820533634556170e+01
4.700000000000000178e+00	2.221141666795954279e+02	3.612688117695110890e+01
4.400000000000000355e+00	2.181850000127000442e+02	2.832107373243183090e+01
4.400000000000000355e+00	2.163455000125929359e+02	3.239004286425201684e+01
3.799999999999999822e+00	2.722850000158490502e+02	8.316389167812781125e+01
4.799999999999999822e+00	2.235771666796805732e+02	3.880240994134214816e+01
4.299999999999999822e+00	2.285408333466361910e+02	5.340237709169607427e+01
4.500000000000000000e+00	2.176133333460001325e+02	2.805300186440238619e+01
4.500000000000000000e+00	2.190476666794168921e+02	3.309774614564076956e+01
4.200000000000000178e+00	2.282191666799507459e+02	4.376381273014326467e+01
4.700000000000000178e+00	2.320525000135072275e+02	3.978746154357845910e+01
4.599999999999999645e+00	2.061125000119973265e+02	3.221936220803603845e+01
4.500000000000000000e+00	2.177633333460088636e+02	4.567313206143438720e+01
4.700000000000000178e+00	2.110641666789521764e+02	3.733229833748219306e+01
4.400000000000000355e+00	2.182991666793733714e+02	3.043137882364142044e+01
4.099999999999999645e+00	2.380006666805201405e+02	3.791387977801880282e+01
4.799999999999999822e+00	2.025925000117924526e+02	3.848120718154971343e+01
5.000000000000000000e+00	1.930713333445715705e+02	3.237386480430008362e+01
8.000000000000000000e+00	1.293845436583248443e+02	3.425597825355541204e+01
8.000000000000000000e+00	1.256028571501681910e+02	3.901617781949435226e+01
7.900000000000000355e+00	1.231360476262150598e+02	3.325216455629708889e+01
8.099999999999999645e+00	1.263642857216410960e+02	3.215352743703236627e+01
8.300000000000000711e+00	1.219720873086870085e+02	3.340311293883157617e+01
8.500000000000000000e+00	1.197838293720516987e+02	2.733965419421776488e+01
8.099999999999999645e+00	1.239624285786441504e+02	2.914457474013229898e+01
8.300000000000000711e+00	1.193981349275848061e+02	3.384834937481865325e+01
8.099999999999999645e+00	1.164198809591574957e+02	2.999969027902288943e+01
7.799999999999999822e+00	1.293673214361016051e+02	3.234781669869325782e+01
8.400000000000000355e+00	1.271259523883510383e+02	3.346863788243221904e+01
8.099999999999999645e+00	1.205495238165407272e+02	2.501827627240232488e+01
7.700000000000000178e+00	1.311434881028716575e+02	3.710093698183015931e+01
7.900000000000000355e+00	1.285096785789088187e+02	3.466414766627993060e+01
7.500000000000000000e+00	1.336126230236503147e+02	3.698108484620534853e+01
8.199999999999999289e+00	1.227738690547654414e+02	3.358844454187162398e+01
7.799999999999999822e+00	1.266959523883270577e+02	3.422321624228282388e+01
7.599999999999999645e+00	1.342476785792428018e+02	3.501197238933282563e+01
4.000000000000000000e+00	2.635208333486722836e+02	6.126740009381607877e+01
3.600000000000000089e+00	3.013741666842089444e+02	4.785991398588426193e+01
4.200000000000000178e+00	2.351583333470213404e+02	3.206112577087913706e+01
4.799999999999999822e+00	2.177526666793415302e+02	4.812355994321713126e+01
4.299999999999999822e+00	2.169531666792950091e+02	4.127516621913717643e+01
4.400000000000000355e+00	2.248491666797545747e+02	4.000543481275180113e+01
4.500000000000000000e+00	2.377500000138388714e+02	4.831811048050000323e+01
4.299999999999999822e+00	2.279540000132686544e+02	5.313528144847989410e+01
4.599999999999999645e+00	2.184166666793801710e+02	4.813562791271172614e+01
4.599999999999999645e+00	2.344033333469773766e+02	5.144868153075132966e+01
4.799999999999999822e+00	1.985006666782209379e+02	2.769585606780368181e+01
4.599999999999999645e+00	2.154516666792076194e+02	3.962800844667944489e+01
4.299999999999999822e+00	2.322950000135213600e+02	5.113613169550062310e+01
4.799999999999999822e+00	2.078006666787622692e+02	3.069121879468258385e+01
4.900000000000000355e+00	2.103225000122423864e+02	2.970234690605942518e+01
8.900000000000000355e+00	1.139995634986991462e+02	2.852090727900135647e+01
7.700000000000000178e+00	1.213804523880176447e+02	2.684520979932442586e+01
4.299999999999999822e+00	2.328424999999400029e+02	5.064528884400714759e+01
4.700000000000000178e+00	2.394729999997821892e+02	5.730365921483094382e+01
4.400000000000000355e+00	2.258791666674883913e+02	3.733617862163664824e+01
4.200000000000000178e+00	2.299641666675032354e+02	5.180143667400617602e+01
4.400000000000000355e+00	2.275073333341609612e+02	3.576898795624940419e+01
3.899999999999999911e+00	2.574791666676034083e+02	6.035429500611353149e+01
4.700000000000000178e+00	2.261135000008226257e+02	5.019913497220562704e+01
4.400000000000000355e+00	2.165816666674545559e+02	2.885218427594513102e+01
4.400000000000000355e+00	2.470331666637241597e+02	6.460917738607312799e+01
3.899999999999999911e+00	2.402491666631705698e+02	5.016800882100653780e+01
4.500000000000000000e+00	2.497101666630329078e+02	7.342710831363145019e+01
4.599999999999999645e+00	2.079324999969741725e+02	2.897716776057010435e+01
4.599999999999999645e+00	2.203618333301266716e+02	4.327727617319520448e+01
4.099999999999999645e+00	2.240308333300732500e+02	3.263985204939164220e+01
4.400000000000000355e+00	2.247191666633965781e+02	4.877731392592782811e+01
4.700000000000000178e+00	2.234466666634151011e+02	4.223150863631800433e+01
3.799999999999999822e+00	2.128658333302357164e+02	2.980151471905485394e+01
4.400000000000000355e+00	2.151041666635364891e+02	3.697629894284862928e+01
4.900000000000000355e+00	2.223454999967644596e+02	2.991111975408696821e+01
3.899999999999999911e+00	2.557574999962782272e+02	5.407742140828196398e+01
4.299999999999999822e+00	2.314524999966319285e+02	5.470873023378418054e+01
4.000000000000000000e+00	3.078333333288537688e+02	8.712192274133349201e+01
4.000000000000000000e+00	2.305941666633110856e+02	3.440571401403835239e+01
4.200000000000000178e+00	2.426716666631353405e+02	5.174714298614374286e+01
4.299999999999999822e+00	2.364824999965587153e+02	5.082413356078193090e+01
4.599999999999999645e+00	2.104593333302707379e+02	3.187876541932923402e+01
4.500000000000000000e+00	2.134201666635609911e+02	3.591686134022901911e+01
4.900000000000000355e+00	2.252433333300556058e+02	4.634172888939157531e+01
4.200000000000000178e+00	2.327208333299467995e+02	3.869399190256316956e+01
4.700000000000000178e+00	2.184258333301548305e+02	3.019133854317423271e+01
4.299999999999999822e+00	1.927391666638619370e+02	2.748854306234218114e+01
4.799999999999999822e+00	2.232504999967513015e+02	4.852468965347254937e+01
4.299999999999999822e+00	2.118599999981317126e+02	2.957434632455731460e+01
4.700000000000000178e+00	2.199375000128020474e+02	4.126094820756863157e+01
3.899999999999999911e+00	2.559600000148988386e+02	5.919084502302769124e+01
7.500000000000000000e+00	1.358684523888609874e+02	3.086979731033467189e+01
8.199999999999999289e+00	1.234525000071859040e+02	3.021257632199336740e+01
7.599999999999999645e+00	1.304105595314004233e+02	3.734153262181003186e+01
7.799999999999999822e+00	1.305795357218864581e+02	3.348436597794560754e+01
7.599999999999999645e+00	1.245292976262961986e+02	2.881627243239118030e+01
7.799999999999999822e+00	1.289930952456036266e+02	3.299240501578685780e+01
8.099999999999999645e+00	1.233315873087661458e+02	2.643972752154227379e+01
7.599999999999999645e+00	1.374854881032408116e+02	3.602022727345710962e+01
7.599999999999999645e+00	1.306920000076072768e+02	3.216463301416501963e+01
7.799999999999999822e+00	1.315325476267038027e+02	4.271056654565832389e+01
7.700000000000000178e+00	1.263882738168805702e+02	3.564904701607829907e+01
7.900000000000000355e+00	1.241513095310360768e+02	3.420943986057972097e+01
7.900000000000000355e+00	1.307182142933230864e+02	3.951093378931835787e+01
7.799999999999999822e+00	1.290838095313231975e+02	3.273856460038688709e+01
7.000000000000000000e+00	1.401345238176807015e+02	3.815500993446629252e+01
8.300000000000000711e+00	1.235197381024278940e+02	3.534512021918234126e+01
8.199999999999999289e+00	1.267006230232479567e+02	3.622292633682901908e+01
7.700000000000000178e+00	1.293590476265773077e+02	3.612871589925110527e+01
7.599999999999999645e+00	1.297866785789831567e+02	3.338540570127302232e+01
7.900000000000000355e+00	1.278190476264876452e+02	3.071042030519362243e+01
7.500000000000000000e+00	1.267919047692850256e+02	3.034680036894759425e+01
4.400000000000000355e+00	2.276141666799155132e+02	4.443152847054832932e+01
4.700000000000000178e+00	2.176733333460036306e+02	4.620190969270582571e+01
4.000000000000000000e+00	2.561941666815791336e+02	6.787646425089877766e+01
4.400000000000000355e+00	2.236200000130164085e+02	5.584236592507884467e+01
4.400000000000000355e+00	2.337841666802747227e+02	4.076255057009325355e+01
4.500000000000000000e+00	2.246298333464085317e+02	3.417696939424901359e+01
4.299999999999999822e+00	2.300441666800570033e+02	4.937238716311614439e+01
4.000000000000000000e+00	2.471175000143841203e+02	4.670138320582105962e+01
4.700000000000000178e+00	2.179733333460210929e+02	4.925015415428349286e+01
4.299999999999999822e+00	2.205833333461707184e+02	4.288480051846624264e+01
4.700000000000000178e+00	2.086670000121460475e+02	3.325122426426212741e+01
4.599999999999999645e+00	2.059571666786549997e+02	3.067424648434166556e+01
4.299999999999999822e+00	2.128985000123923328e+02	3.743826898087511523e+01
4.900000000000000355e+00	2.128841666790581826e+02	4.276263051786887814e+01
4.400000000000000355e+00	2.378791666805130376e+02	6.179481360556155778e+01
4.700000000000000178e+00	2.166608333459446385e+02	3.908918798496861058e+01
4.799999999999999822e+00	2.030093333451500257e+02	3.529358855178136167e+01
7.900000000000000355e+00	1.249641071501310137e+02	3.001488292092752275e+01
7.700000000000000178e+00	1.257249881025562388e+02	3.269758314503484797e+01
7.599999999999999645e+00	1.340976190554245591e+02	3.981994955871645203e+01
8.099999999999999645e+00	1.226048809595175015e+02	2.804770018832323331e+01
8.099999999999999645e+00	1.224573809595088960e+02	2.824416144720984789e+01
7.299999999999999822e+00	1.396944761986074752e+02	3.530043844283461851e+01
7.799999999999999822e+00	1.280744444518993532e+02	3.484511830744865080e+01
7.200000000000000178e+00	1.433321904845334984e+02	4.378706614941475550e+01
7.900000000000000355e+00	1.214896428642144883e+02	2.796593325630859539e+01
7.400000000000000355e+00	1.312189761981141487e+02	3.832494238070866999e+01
7.500000000000000000e+00	1.345175833411632880e+02	3.848328938802912091e+01
7.500000000000000000e+00	1.394012976271618527e+02	2.962417150736630589e+01
8.099999999999999645e+00	1.217109325467670544e+02	3.236745787116851147e+01
8.300000000000000711e+00	1.162752381020062131e+02	2.566441241359213521e+01
7.900000000000000355e+00	1.263249404835435570e+02	3.334685600201832756e+01
8.199999999999999289e+00	1.238971230230847880e+02	3.264514171689518918e+01
3.600000000000000089e+00	2.362433333470845014e+02	3.255418883343455860e+01
4.400000000000000355e+00	2.085824999999101692e+02	3.659712134544785300e+01
4.299999999999999822e+00	2.236966666664632157e+02	3.574092504006107873e+01
4.000000000000000000e+00	2.246891666674803787e+02	2.852418226747486685e+01
4.400000000000000355e+00	2.320383333341774801e+02	4.273095473591829574e+01
4.900000000000000355e+00	2.145515000007805213e+02	3.575356258816596977e+01
4.299999999999999822e+00	2.429900000008839811e+02	5.025051142070736887e+01
4.200000000000000178e+00	2.302766666675043723e+02	5.321250583549657165e+01
4.400000000000000355e+00	2.355900000008570601e+02	3.617680113194931124e+01
4.200000000000000178e+00	2.337549999969490671e+02	4.403259371213071915e+01
8.099999999999999645e+00	1.285705595219385771e+02	3.507687574317196066e+01
7.200000000000000178e+00	1.311332619028536612e+02	3.263554629941966567e+01
7.900000000000000355e+00	1.300961309504878045e+02	3.405098592816622727e+01
7.400000000000000355e+00	1.317459999980828229e+02	3.538599782022142648e+01
8.099999999999999645e+00	1.268128928552974912e+02	2.852916822959962317e+01
7.299999999999999822e+00	1.306595357123843826e+02	2.887580482715871000e+01
7.599999999999999645e+00	1.363798214265868296e+02	4.031022533922133988e+01
7.700000000000000178e+00	1.292137023790720889e+02	3.211092275616270797e+01
7.099999999999999645e+00	1.346107142837554420e+02	4.200452944515566145e+01
8.500000000000000000e+00	1.172500198395636346e+02	2.788091741351318475e+01
8.099999999999999645e+00	1.226316071410726209e+02	2.951087870489549658e+01
7.099999999999999645e+00	1.388485238075033124e+02	3.335286277699036361e+01
8.400000000000000355e+00	1.248609126965957330e+02	3.410712669750750337e+01
7.799999999999999822e+00	1.293886388870060387e+02	3.574190306148341989e+01
7.500000000000000000e+00	1.304566984108000156e+02	3.886938794723690904e+01
7.599999999999999645e+00	1.295694523790668882e+02	3.235241335103562932e+01
7.599999999999999645e+00	1.298764285695386320e+02	3.777451463731573256e+01
7.799999999999999822e+00	1.266791666648232422e+02	3.160209884829034621e+01
8.099999999999999645e+00	1.238476785696263534e+02	3.263640475911155647e+01
7.900000000000000355e+00	1.309025833314284455e+02	3.779036143466581876e+01
7.900000000000000355e+00	1.245941666648535886e+02	3.004173622708568203e+01
8.000000000000000000e+00	1.276602976171899115e+02	3.446974054245353614e+01
7.299999999999999822e+00	1.358685119027847463e+02	3.145536050017041774e+01
8.699999999999999289e+00	1.156912301586498586e+02	2.689029140452765887e+01
7.299999999999999822e+00	1.421703571511325492e+02	4.062778886112491961e+01
4.099999999999999645e+00	2.407858333473489552e+02	4.179932813305466510e+01
4.200000000000000178e+00	2.639216666820289561e+02	7.501244565314269153e+01
4.200000000000000178e+00	2.233600000130012688e+02	3.546792658172860513e+01
4.000000000000000000e+00	2.604841666818288104e+02	3.075492236315811212e+01
4.400000000000000355e+00	2.337048333469367094e+02	4.306662807059343834e+01
4.299999999999999822e+00	2.356816666803851206e+02	4.337055503221095876e+01
4.099999999999999645e+00	2.397016666806191552e+02	3.533186856920890762e+01
4.200000000000000178e+00	2.345683333469870036e+02	3.279265253854556761e+01
4.400000000000000355e+00	2.338135000136097403e+02	4.140796082014113466e+01
4.299999999999999822e+00	2.239325000130345984e+02	3.249033952234931633e+01
4.400000000000000355e+00	2.413066666807125671e+02	4.576378165436985768e+01
4.599999999999999645e+00	2.228966666796409299e+02	4.714771205758054151e+01
4.000000000000000000e+00	2.404300000139949134e+02	4.063802299651227656e+01
4.000000000000000000e+00	2.525425000146998968e+02	6.373683921846101441e+01
4.299999999999999822e+00	2.327250000135463779e+02	6.095950118650078053e+01
4.299999999999999822e+00	2.128283333457216031e+02	2.539464543900019677e+01
4.599999999999999645e+00	2.181251666793631898e+02	3.842487427614859996e+01
4.500000000000000000e+00	2.170541666793008631e+02	3.690358501604192298e+01
4.299999999999999822e+00	2.250258333464315399e+02	4.263318728395979917e+01
4.500000000000000000e+00	2.157008333458887535e+02	3.315257508334691749e+01
8.099999999999999645e+00	1.236469047691019512e+02	3.043515059405786616e+01
8.199999999999999289e+00	1.284990079439875785e+02	3.140862447660077095e+01
7.500000000000000000e+00	1.317711904838605790e+02	3.918356029202996638e+01
7.900000000000000355e+00	1.300845833409052261e+02	3.537355541739444220e+01
7.599999999999999645e+00	1.300267857218542531e+02	3.104897031437847588e+01
8.099999999999999645e+00	1.227804166738134199e+02	3.420181641529973149e+01
7.099999999999999645e+00	1.353611904840695388e+02	3.541776453776510181e+01
7.700000000000000178e+00	1.310152381028641742e+02	3.530347944962969109e+01
7.599999999999999645e+00	1.281172381026954952e+02	3.629733052938674831e+01
7.700000000000000178e+00	1.337257738173076973e+02	3.532596245436072735e+01
7.599999999999999645e+00	1.319648452457766155e+02	3.336759995745885732e+01
8.099999999999999645e+00	1.259685912771725498e+02	3.581663289841564790e+01
7.799999999999999822e+00	1.277050595312429380e+02	3.877518643152316002e+01
8.099999999999999645e+00	1.263301904835438734e+02	2.955630430933446107e+01
7.900000000000000355e+00	1.233667460389269053e+02	2.846010296358674196e+01
7.700000000000000178e+00	1.305092857218823497e+02	3.758170552203016257e+01
8.300000000000000711e+00	1.257207936581115746e+02	2.780168954215574217e+01
7.500000000000000000e+00	1.275657738169491040e+02	3.264575544479014013e+01
4.099999999999999645e+00	2.582300000150309529e+02	6.544511116246060567e+01
4.599999999999999645e+00	2.289383333466592774e+02	2.314319265650298973e+01
4.400000000000000355e+00	2.211975000128753948e+02	5.155917316830399244e+01
4.599999999999999645e+00	2.033491666785031668e+02	3.041874695860649780e+01
4.400000000000000355e+00	2.245641666797380367e+02	5.075448618053449223e+01
4.599999999999999645e+00	2.214666666795577044e+02	3.897922952705677346e+01
4.299999999999999822e+00	2.362080000137490856e+02	4.799039910966916977e+01
4.400000000000000355e+00	2.149688333458461216e+02	3.552254361927460025e+01
4.200000000000000178e+00	2.483700000144570481e+02	4.392862349177403303e+01
4.700000000000000178e+00	2.151741666791914156e+02	3.502998515655698952e+01
4.299999999999999822e+00	2.426900000141264115e+02	4.090756819027204472e+01
4.299999999999999822e+00	2.502391666812324615e+02	7.132095805289638690e+01
4.400000000000000355e+00	2.285011666799671843e+02	5.588904705243618309e+01
4.200000000000000178e+00	2.233215000129990244e+02	3.234987281572531259e+01
4.200000000000000178e+00	2.592008333484208151e+02	6.091566797155549295e+01
8.300000000000000711e+00	1.205710714355895732e+02	3.154131427562122170e+01
7.400000000000000355e+00	1.354803333412193354e+02	3.274088694566223268e+01
7.500000000000000000e+00	1.286037142931999995e+02	3.372007483004922790e+01
4.500000000000000000e+00	1.982408333332874975e+02	3.306682490782705486e+01
4.599999999999999645e+00	2.008591666664839863e+02	3.571126918554736562e+01
4.500000000000000000e+00	2.408308333342019125e+02	4.782562451897821632e+01
4.400000000000000355e+00	2.255283333341537855e+02	4.723128945073044349e+01
4.200000000000000178e+00	2.435066666675525084e+02	4.490788683240539569e+01
3.799999999999999822e+00	2.634300000009583300e+02	7.800394138734425553e+01
5.000000000000000000e+00	2.028798333340714066e+02	3.860658417643647766e+01
4.700000000000000178e+00	2.135130000007767705e+02	4.756353676189942092e+01
4.000000000000000000e+00	2.685549999964579797e+02	7.823411946536410255e+01
3.899999999999999911e+00	2.651374999961417416e+02	7.489227126044885097e+01
4.200000000000000178e+00	2.462833333297494391e+02	5.235127044635930815e+01
4.299999999999999822e+00	2.403816666631686587e+02	4.676622151136010075e+01
4.200000000000000178e+00	2.430048333297971510e+02	4.553506368990694853e+01
3.899999999999999911e+00	2.380024999965366135e+02	5.129594847666877655e+01
4.700000000000000178e+00	2.317853333299603946e+02	7.356912835964634212e+01
4.700000000000000178e+00	2.150358333302041558e+02	4.014386774251680379e+01
4.400000000000000355e+00	2.239008333300751588e+02	4.442655376869320349e+01
4.299999999999999822e+00	2.363466666632273814e+02	4.178886078006254223e+01
4.299999999999999822e+00	2.372791666632138003e+02	4.273560179826803562e+01
4.400000000000000355e+00	2.244013333300678710e+02	3.746970953264413851e+01
4.799999999999999822e+00	2.030504999970452218e+02	3.964749990516759937e+01
4.799999999999999822e+00	2.089078333302933004e+02	3.400495827126862025e+01
4.500000000000000000e+00	2.355069999965729153e+02	5.005902465412894742e+01
4.400000000000000355e+00	2.144474999968793725e+02	2.861687248349927515e+01
4.500000000000000000e+00	2.517731666630028826e+02	6.066795638825665549e+01
4.500000000000000000e+00	2.278883333300171330e+02	5.251994049276844123e+01
4.400000000000000355e+00	2.259324999967122380e+02	2.967481884573267692e+01
4.400000000000000355e+00	2.276241666633542877e+02	3.861052435271824379e+01
4.200000000000000178e+00	2.217341666634400212e+02	3.482224609494055301e+01
4.599999999999999645e+00	2.259949999967113285e+02	4.583798847873168114e+01
4.000000000000000000e+00	2.718228333293777723e+02	9.747689548174318475e+01
8.300000000000000711e+00	1.247358928553277053e+02	3.282260589014562413e+01
8.000000000000000000e+00	1.207201428570826494e+02	2.678041142066414437e+01
7.799999999999999822e+00	1.292278571503792080e+02	3.675792236553026271e+01
7.799999999999999822e+00	1.265684523883196135e+02	3.184206894252768194e+01
7.700000000000000178e+00	1.287051666741582778e+02	2.665670903174422435e+01
7.900000000000000355e+00	1.195957142926756660e+02	2.894765416591561547e+01
7.500000000000000000e+00	1.325891666743843871e+02	3.883391089416972619e+01
7.900000000000000355e+00	1.289273809598855109e+02	2.678269419913541327e+01
7.700000000000000178e+00	1.282894047693721973e+02	3.400003534474814870e+01
7.799999999999999822e+00	1.300013690551861032e+02	2.786558384664264665e+01
7.900000000000000355e+00	1.269879761978678800e+02	3.194528906926499801e+01
7.500000000000000000e+00	1.311394523885856813e+02	2.896644544235665109e+01
7.400000000000000355e+00	1.330254881029812282e+02	3.595200807380304298e+01
7.700000000000000178e+00	1.300410952456646214e+02	3.426646921173838933e+01
7.400000000000000355e+00	1.377863095318297439e+02	4.001896950233896888e+01
7.799999999999999822e+00	1.274940000074211213e+02	3.375703191962837479e+01
8.199999999999999289e+00	1.260791865152752678e+02	3.102969611151345219e+01
7.700000000000000178e+00	1.286129523884386288e+02	3.382803285760682854e+01
7.299999999999999822e+00	1.319144404838689013e+02	3.381253940814799819e+01
7.500000000000000000e+00	1.318309166743402443e+02	3.060655810449201297e+01
7.799999999999999822e+00	1.307772976266598732e+02	2.586028502366578508e+01
8.300000000000000711e+00	1.233203611182893127e+02	2.791723885392633520e+01
3.799999999999999822e+00	2.369775000137939003e+02	4.803724289963673755e+01
4.400000000000000355e+00	2.415825000140619636e+02	9.197784434683052268e+01
4.599999999999999645e+00	2.114735000123093869e+02	4.000644515839810822e+01
4.400000000000000355e+00	2.221258333462627377e+02	4.407944713037391438e+01
4.599999999999999645e+00	2.096391666788692874e+02	3.029269281668539904e+01
4.400000000000000355e+00	2.361991666804152317e+02	4.996322046948871076e+01
4.500000000000000000e+00	2.172915000126480152e+02	3.080056802361013268e+01
4.000000000000000000e+00	2.719941666824988147e+02	8.123262825632654938e+01
4.700000000000000178e+00	2.109911666789479625e+02	3.881190899209067879e+01
4.299999999999999822e+00	2.333681666802504822e+02	5.548722983748915283e+01
4.299999999999999822e+00	2.337575000136064887e+02	5.024217181374052643e+01
3.899999999999999911e+00	2.496066666811956622e+02	6.060654109825635771e+01
4.500000000000000000e+00	2.256366666797983385e+02	5.107792770553236039e+01
4.299999999999999822e+00	2.442325000142162139e+02	4.992960658339282531e+01
4.200000000000000178e+00	2.533168333480783190e+02	5.283908058734916580e+01
4.200000000000000178e+00	2.630700000153127007e+02	6.074156112071266023e+01
4.500000000000000000e+00	2.186458333460601864e+02	3.918743395601297408e+01
4.099999999999999645e+00	2.517775000146553737e+02	7.101102042562533256e+01
8.400000000000000355e+00	1.215085119118346313e+02	2.771977418346762789e+01
7.900000000000000355e+00	1.278138571502968972e+02	3.301717155358406330e+01
8.099999999999999645e+00	1.209458928641828379e+02	3.062807539098463394e+01
7.700000000000000178e+00	1.277956904836291585e+02	3.520120774170813860e+01
7.400000000000000355e+00	1.362880952460282344e+02	3.803142929900562308e+01
8.099999999999999645e+00	1.230318452452566333e+02	3.171158517392668230e+01
7.900000000000000355e+00	1.262717142930642638e+02	3.365149609017692711e+01
7.400000000000000355e+00	1.355726309602723347e+02	3.635920931020307023e+01
8.199999999999999289e+00	1.213748214356363633e+02	2.778503611744486079e+01
7.400000000000000355e+00	1.280615357217398582e+02	3.274887311945836643e+01
7.000000000000000000e+00	1.412264642939347539e+02	3.994625126127080961e+01
7.900000000000000355e+00	1.284505357217625203e+02	2.993307748310841632e+01
7.500000000000000000e+00	1.327532857220129756e+02	4.038017998984436474e+01
8.099999999999999645e+00	1.265311309597460223e+02	3.217996199289454040e+01
7.200000000000000178e+00	1.340766190554233219e+02	3.354156458961955423e+01
4.000000000000000000e+00	2.632768333486579877e+02	6.187141528975296012e+01
4.400000000000000355e+00	2.331550000135713958e+02	3.572742908911109794e+01
4.000000000000000000e+00	2.504816666812466224e+02	4.050903627000919016e+01
4.400000000000000355e+00	2.442541666808841399e+02	4.554558507453443639e+01
4.099999999999999645e+00	2.272991666665925550e+02	4.452624706361713436e+01
4.400000000000000355e+00	2.311499999997897703e+02	4.327198693435384058e+01
4.799999999999999822e+00	2.171855000007829517e+02	3.348087639509142122e+01
7.599999999999999645e+00	1.309425238100001820e+02	3.114951158464420544e+01
7.599999999999999645e+00	1.292139047623748525e+02	2.992698770300440358e+01
8.199999999999999289e+00	1.242670833337854219e+02	3.285053580854206245e+01
7.799999999999999822e+00	1.237471904766406681e+02	3.090809398482732107e+01
8.000000000000000000e+00	1.213037896829809767e+02	3.578998010043616773e+01
7.700000000000000178e+00	1.307322023793891788e+02	3.380301927601108503e+01
8.400000000000000355e+00	1.203231547601538267e+02	3.036041257450899167e+01
7.500000000000000000e+00	1.302946507917547478e+02	3.678060693205365794e+01
8.099999999999999645e+00	1.227758333315467070e+02	3.021669019090162323e+01
7.799999999999999822e+00	1.269210952362482914e+02	3.148170210165281446e+01
8.599999999999999645e+00	1.201803571411082885e+02	2.922872668893699455e+01
7.900000000000000355e+00	1.230111904744004221e+02	3.202997390683066925e+01
8.300000000000000711e+00	1.180198214268540085e+02	2.592845522968713112e+01
7.799999999999999822e+00	1.282574404743240848e+02	2.883148696099777197e+01
7.599999999999999645e+00	1.304685714266728667e+02	3.587574257395065302e+01
8.099999999999999645e+00	1.227904761886893539e+02	2.948989569339790506e+01
8.099999999999999645e+00	1.216979166648957289e+02	2.457139059369447764e+01
8.500000000000000000e+00	1.247929960299300518e+02	2.966654663236597500e+01
7.599999999999999645e+00	1.300662261885834710e+02	3.619916494332012746e+01
8.400000000000000355e+00	1.218464682521951516e+02	2.806146028136028647e+01
8.099999999999999645e+00	1.253255357124619849e+02	3.446083585356322487e+01
7.099999999999999645e+00	1.360862380932577764e+02	4.017031716318204104e+01
8.300000000000000711e+00	1.238417301569280227e+02	3.049937507853935159e+01
7.700000000000000178e+00	1.284992857124157979e+02	3.540097336003486816e+01
8.000000000000000000e+00	1.251107738077032110e+02	3.305919740758725567e+01
8.000000000000000000e+00	1.229069642839257597e+02	2.961684460962106158e+01
7.299999999999999822e+00	1.383608333313199239e+02	3.265906264878493204e+01
4.099999999999999645e+00	2.019733333303942402e+02	2.621156360083369918e+01
4.299999999999999822e+00	2.249124999967270924e+02	3.443538505567870800e+01
4.099999999999999645e+00	2.449133333319762755e+02	6.493830910883364993e+01
4.900000000000000355e+00	2.056493333453036882e+02	3.307518252153495553e+01
4.599999999999999645e+00	2.310725000134501954e+02	3.207288149348651984e+01
3.500000000000000000e+00	3.244016666855493440e+02	6.635798626276769596e+01
4.599999999999999645e+00	2.010775000117042737e+02	2.993463776715821467e+01
4.400000000000000355e+00	2.327191666802127088e+02	5.466428253897005618e+01
4.700000000000000178e+00	2.194666666794413175e+02	3.994497615287106385e+01
4.200000000000000178e+00	2.151575000125238262e+02	3.496556196057351684e+01
4.099999999999999645e+00	2.542991666814688472e+02	5.450922910421924428e+01
4.599999999999999645e+00	2.129551666790623017e+02	3.282555578373236926e+01
4.200000000000000178e+00	2.180200000126904456e+02	2.095108974447651917e+01
4.900000000000000355e+00	2.168548333459559672e+02	4.977861622953923870e+01
4.000000000000000000e+00	2.488350000144841090e+02	6.472097206478750309e+01
4.599999999999999645e+00	2.227155000129637301e+02	3.520228007421407312e+01
4.400000000000000355e+00	2.334258333469205411e+02	3.798973243603417416e+01
4.900000000000000355e+00	2.098285000122136239e+02	3.575964304001301031e+01
4.000000000000000000e+00	2.407550000140137740e+02	4.172691080138213948e+01
3.700000000000000178e+00	2.435091666808407922e+02	5.892957768361609538e+01
4.700000000000000178e+00	2.038283333451977057e+02	3.167370362006215601e+01
8.000000000000000000e+00	1.293969642932461852e+02	3.505396556010022380e+01
8.000000000000000000e+00	1.237466666738696688e+02	2.702651753504063237e+01
8.300000000000000711e+00	1.175436309592228810e+02	2.310918861804998059e+01
7.900000000000000355e+00	1.285482539757364862e+02	3.260651838695687132e+01
8.300000000000000711e+00	1.185781547688069111e+02	2.873855130585592477e+01
7.799999999999999822e+00	1.301319404837651632e+02	3.826037673582753484e+01
8.099999999999999645e+00	1.265197619121263415e+02	2.594310482707736654e+01
7.700000000000000178e+00	1.264361388962484369e+02	2.624146134240415407e+01
8.000000000000000000e+00	1.288429761979758155e+02	3.554491452745946134e+01
7.599999999999999645e+00	1.360475000079190124e+02	3.516186654103277931e+01
7.500000000000000000e+00	1.294336309599149786e+02	3.267714994170726328e+01
7.799999999999999822e+00	1.306775158806223089e+02	3.623561557369474428e+01
7.799999999999999822e+00	1.254392857215872255e+02	2.884638743492210011e+01
7.500000000000000000e+00	1.326284761981961822e+02	3.360625050090791177e+01
8.000000000000000000e+00	1.276281547693326530e+02	3.152984533527904176e+01
7.799999999999999822e+00	1.277675436582306929e+02	2.693192477976227650e+01
7.400000000000000355e+00	1.326865238172471777e+02	3.110664010303145943e+01
8.599999999999999645e+00	1.190786706418519145e+02	2.741187337663119550e+01
4.000000000000000000e+00	2.411525000140369173e+02	5.073708271935718983e+01
4.099999999999999645e+00	2.473450000143973853e+02	4.881870632829870971e+01
4.400000000000000355e+00	2.314601666801393947e+02	4.578522635753022740e+01
4.400000000000000355e+00	2.307025000134286472e+02	4.711507645008609302e+01
4.000000000000000000e+00	2.253300000131159209e+02	4.570322655244238774e+01
4.799999999999999822e+00	2.144815000124844460e+02	3.248197944213553257e+01
4.599999999999999645e+00	2.195128333461106536e+02	4.524856778756511488e+01
4.099999999999999645e+00	2.311775000134562958e+02	4.004326204599677652e+01
4.099999999999999645e+00	2.576866666816659972e+02	3.781431854532148407e+01
4.400000000000000355e+00	1.983125000115433068e+02	3.076336570674004633e+01
4.599999999999999645e+00	2.361263333470777184e+02	5.472137594952617690e+01
4.400000000000000355e+00	2.205050000128350689e+02	3.472610779286667082e+01
4.500000000000000000e+00	2.144750000124840881e+02	3.417389570993626791e+01
4.700000000000000178e+00	2.161953333459175610e+02	3.665151778605826394e+01
3.899999999999999911e+00	2.541758333481282932e+02	3.480819463514865220e+01
4.599999999999999645e+00	2.115025000123110601e+02	2.304238375519403093e+01
7.700000000000000178e+00	1.269221428645306986e+02	3.219957248399220617e+01
8.500000000000000000e+00	1.191668452450316806e+02	2.999123754350278048e+01
7.700000000000000178e+00	1.320333214362567844e+02	3.069835284233270301e+01
7.799999999999999822e+00	1.312051785790657163e+02	3.435208082911213978e+01
8.300000000000000711e+00	1.226193095309469072e+02	2.936867640478704899e+01
5.000000000000000000e+00	2.054059999999315664e+02	2.845923174148309087e+01
4.200000000000000178e+00	2.487341666664404443e+02	4.623005027808384426e+01
4.299999999999999822e+00	2.417783333342060246e+02	5.480271534925469723e+01
4.299999999999999822e+00	2.270593333341593620e+02	4.578123004235495586e+01
4.200000000000000178e+00	2.152141666674496321e+02	4.396397835016411904e+01
4.400000000000000355e+00	2.206625000008027655e+02	4.150429417314551017e+01
4.200000000000000178e+00	2.512083333342472145e+02	4.359451663204139038e+01
4.400000000000000355e+00	2.239105000008145794e+02	3.877435163505262494e+01
4.599999999999999645e+00	2.124786666639148223e+02	3.323212688710297869e+01
4.099999999999999645e+00	2.373683333298791638e+02	4.060738973925731443e+01
4.500000000000000000e+00	2.221166666634344438e+02	3.819660236458828706e+01
4.400000000000000355e+00	2.205141666634577575e+02	3.185914634122522671e+01
4.500000000000000000e+00	2.295813333299925034e+02	4.055117484764553382e+01
4.099999999999999645e+00	2.210174999967837834e+02	3.961080383282075701e+01
4.000000000000000000e+00	2.745566666626713186e+02	9.417998524828658446e+01
4.200000000000000178e+00	2.488499999963787559e+02	6.492640662672997109e+01
4.500000000000000000e+00	2.154264999968651466e+02	4.036771265817320398e+01
4.700000000000000178e+00	1.998923333304245205e+02	3.466780113797110374e+01
4.400000000000000355e+00	2.217058333301070832e+02	3.285752449800346398e+01
4.500000000000000000e+00	2.184741666634874377e+02	4.755728020989549520e+01
4.500000000000000000e+00	2.221109999967678448e+02	4.816609465404533807e+01
4.400000000000000355e+00	2.310041666633051136e+02	3.614037745644841948e+01
4.700000000000000178e+00	2.144446666635461156e+02	4.461608743505112074e+01
4.099999999999999645e+00	2.139458333302200117e+02	3.892738968853998216e+01
3.899999999999999911e+00	2.931891666624002255e+02	6.192970902695365965e+01
4.299999999999999822e+00	2.352139999965772006e+02	4.405534783555649625e+01
4.299999999999999822e+00	2.328099999966121629e+02	5.056572598331747770e+01
4.400000000000000355e+00	2.269713333300304896e+02	6.516709174046170006e+01
4.700000000000000178e+00	2.244049999967344888e+02	4.643257814400409700e+01
8.000000000000000000e+00	1.259522619029290524e+02	2.795475688444351903e+01
7.400000000000000355e+00	1.318242857123674128e+02	3.362881764372334459e+01
7.500000000000000000e+00	1.320571904742687934e+02	3.804998333187881343e+01
7.900000000000000355e+00	1.288992261903638905e+02	3.161732006837899434e+01
7.500000000000000000e+00	1.349703095316658334e+02	4.418358571286627523e+01
8.099999999999999645e+00	1.295285238170633590e+02	3.280380508905252412e+01
7.799999999999999822e+00	1.245930357215379729e+02	2.780002638186762098e+01
7.799999999999999822e+00	1.262132222295687995e+02	3.724957276358637159e+01
7.400000000000000355e+00	1.320040000076836577e+02	3.730206760987219639e+01
8.000000000000000000e+00	1.227622460388917460e+02	3.541207364150501746e+01
8.099999999999999645e+00	1.233904761976584439e+02	2.852058413420868277e+01
8.099999999999999645e+00	1.221477381023480291e+02	2.966103658000193377e+01
7.500000000000000000e+00	1.327438095315362432e+02	3.101083835524738674e+01
8.000000000000000000e+00	1.271009523883506347e+02	3.317429792938753508e+01
7.700000000000000178e+00	1.323892341346901844e+02	3.261368098384538428e+01
7.599999999999999645e+00	1.314406666743175265e+02	3.084461472252329983e+01
7.700000000000000178e+00	1.311155952457272065e+02	3.461260379455381297e+01
8.199999999999999289e+00	1.208179166736991874e+02	2.913012606388527459e+01
8.300000000000000711e+00	1.223393254039464608e+02	3.100934439403273046e+01
7.400000000000000355e+00	1.247121428644020682e+02	3.262624696468616037e+01
7.599999999999999645e+00	1.324251190553272011e+02	3.786430641536259145e+01
7.900000000000000355e+00	1.263798254041816591e+02	3.320713510688212722e+01
3.600000000000000089e+00	2.433516666808316131e+02	4.185551538635634472e+01
4.200000000000000178e+00	2.289305000133254850e+02	3.976020107871234188e+01
4.700000000000000178e+00	2.183160000127076614e+02	4.537503124370570617e+01
3.799999999999999822e+00	2.514341666813020879e+02	5.040971431187276153e+01
4.900000000000000355e+00	2.080055000121074897e+02	3.329524697725938864e+01
4.200000000000000178e+00	2.427516666807966885e+02	3.203230241995386507e+01
4.400000000000000355e+00	2.234166666796712377e+02	3.384439418666330823e+01
4.599999999999999645e+00	2.224750000129497494e+02	2.717290859662247016e+01
4.200000000000000178e+00	2.327075000135453706e+02	3.820052780815154136e+01
4.400000000000000355e+00	2.220033333462556584e+02	4.560402757228217041e+01
4.000000000000000000e+00	2.641783333487105097e+02	7.563172741288954626e+01
4.799999999999999822e+00	2.160658333459100504e+02	4.605452661033562123e+01
4.400000000000000355e+00	2.197283333461231791e+02	3.871350534301249979e+01
4.200000000000000178e+00	2.401491666806452088e+02	4.866938605316065747e+01
3.899999999999999911e+00	2.589616666817375972e+02	5.503082128000619377e+01
4.299999999999999822e+00	2.366635000137756037e+02	4.434448137926047195e+01
4.099999999999999645e+00	2.392350000139253154e+02	3.746935075669112791e+01
4.200000000000000178e+00	2.630866666819803186e+02	4.692126522445459358e+01
8.099999999999999645e+00	1.263499404835450122e+02	3.384786505267321388e+01
7.900000000000000355e+00	1.191384127053474629e+02	2.788504382570514650e+01
8.000000000000000000e+00	1.225469642928474485e+02	3.529124092481463038e+01
8.300000000000000711e+00	1.232877976262239201e+02	2.503580161291243300e+01
7.400000000000000355e+00	1.310641666742956204e+02	3.119852374253121141e+01
8.300000000000000711e+00	1.228263452452446671e+02	2.984443981179752470e+01
8.000000000000000000e+00	1.265439285787944073e+02	3.068364457809250467e+01
7.799999999999999822e+00	1.289617857217922960e+02	4.035492766632797412e+01
7.900000000000000355e+00	1.335751190553941399e+02	4.229228762898365090e+01
8.199999999999999289e+00	1.202771627054137298e+02	2.626895782095508025e+01
8.199999999999999289e+00	1.218276190547103397e+02	3.170103534970202830e+01
8.000000000000000000e+00	1.260143452454302349e+02	3.429204617901300622e+01
7.500000000000000000e+00	1.302400595313905001e+02	2.753932003563702580e+01
8.000000000000000000e+00	1.265498452454613982e+02	2.919465417871832003e+01
7.799999999999999822e+00	1.267937738169041779e+02	3.939378146895106880e+01
7.799999999999999822e+00	1.278266666741071447e+02	3.367227176004438149e+01
4.099999999999999645e+00	2.434541666808375737e+02	4.506835170377829058e+01
4.299999999999999822e+00	2.491441666811687696e+02	6.753885695415620205e+01
4.799999999999999822e+00	2.159316666792355477e+02	4.895809247972728429e+01
4.099999999999999645e+00	2.164075000125965857e+02	2.522247654395753358e+01
4.400000000000000355e+00	2.265841666798556275e+02	3.178619990698620157e+01
4.099999999999999645e+00	2.363066666665629327e+02	3.001435095562520061e+01
4.299999999999999822e+00	2.288908333331251583e+02	4.830839753430208106e+01
4.799999999999999822e+00	2.080341666674221415e+02	3.330892554643729397e+01
4.200000000000000178e+00	2.263666666674901933e+02	3.500602155851719033e+01
4.599999999999999645e+00	2.143700000007798678e+02	3.954885417297722228e+01
4.500000000000000000e+00	2.121691666674385033e+02	5.192282673334459275e+01
4.099999999999999645e+00	2.320958333341776836e+02	3.061419689493160234e+01
4.200000000000000178e+00	2.385725000008679331e+02	4.461542638713682152e+01
4.500000000000000000e+00	2.410774999971125396e+02	3.792990167088666453e+01
4.299999999999999822e+00	2.429999999964638846e+02	3.849475419851086855e+01
4.200000000000000178e+00	2.322266666632873182e+02	4.068776836636585870e+01
4.000000000000000000e+00	2.574633333295867601e+02	5.186366895746986216e+01
4.400000000000000355e+00	2.381939999965338188e+02	5.037674956622749534e+01
4.099999999999999645e+00	2.457808333297567458e+02	4.800141076441433086e+01
3.600000000000000089e+00	3.115849999954658642e+02	4.813248732006287867e+01
4.200000000000000178e+00	2.190366666634792523e+02	4.656228803173971187e+01
4.400000000000000355e+00	2.484724999963842436e+02	3.707185351904043102e+01
4.000000000000000000e+00	2.575941666629181555e+02	6.095172103225469584e+01
4.200000000000000178e+00	2.449474999964355391e+02	4.202884687971506139e+01
4.299999999999999822e+00	2.157624999968602424e+02	4.296373156093039825e+01
[truncated: 2,500 more rows]
