# Supplementary material for: Neuro4PD: An Initial Neurorobotics Model of Parkinson's Disease
Source: Front Neurorobot. 2021 Jul 1;15:640449. doi: 10.3389/fnbot.2021.640449 (PMC8283825; doi:10.3389/fnbot.2021.640449)
Supplement: Supplementary file 2 [file Data_Sheet_1.ZIP › Paper_Code/decodingModule/scripts/H.csv]

2.899999999999999911e+00	3.129383333331509220e+02	6.033440813830407023e+01
3.299999999999999822e+00	2.798466666664121476e+02	4.543585440714561230e+01
3.600000000000000089e+00	2.898541666677121498e+02	5.704492153406031463e+01
3.000000000000000000e+00	3.479533333345991650e+02	3.935204561511051224e+01
3.299999999999999822e+00	3.072608333344511493e+02	6.698962793757721101e+01
2.899999999999999911e+00	3.465850000012608803e+02	5.921236493082469821e+01
3.100000000000000089e+00	2.872416666677116268e+02	6.590210435448597082e+01
2.899999999999999911e+00	2.690533333343121853e+02	5.703133488656408190e+01
3.299999999999999822e+00	3.473699999957069053e+02	1.100044118194626606e+02
3.299999999999999822e+00	3.112516666621373815e+02	6.917127944749898916e+01
3.399999999999999911e+00	2.952858333290363362e+02	6.970496598184368509e+01
3.299999999999999822e+00	3.210333333286616835e+02	6.969621418961503423e+01
3.000000000000000000e+00	3.242949999952808753e+02	7.322980241529197087e+01
3.299999999999999822e+00	3.283399999952220014e+02	9.739202904655144266e+01
2.899999999999999911e+00	3.409916666617045848e+02	4.832572375380904361e+01
3.700000000000000178e+00	3.048733333288968197e+02	6.632158517522228180e+01
3.399999999999999911e+00	2.575799999962517290e+02	5.831881198735247551e+01
3.399999999999999911e+00	2.736383333293513829e+02	6.570649745622449700e+01
2.799999999999999822e+00	3.667983333279956923e+02	6.413001302090425781e+01
3.100000000000000089e+00	3.307299999951872564e+02	6.917929094075449825e+01
3.399999999999999911e+00	2.713174999960518221e+02	4.917414711649078640e+01
2.899999999999999911e+00	3.158733333287367486e+02	4.861711838367984484e+01
2.799999999999999822e+00	3.037516666622465209e+02	5.509965114139865960e+01
3.000000000000000000e+00	2.816341666625683615e+02	5.342546767629607984e+01
3.200000000000000178e+00	3.594083333281032537e+02	4.477130837988877232e+01
3.200000000000000178e+00	3.055033333288876634e+02	5.494684268470226840e+01
3.200000000000000178e+00	3.533233333281917794e+02	2.860881371048965249e+01
3.000000000000000000e+00	3.023649999955999874e+02	3.489423382401632523e+01
3.100000000000000089e+00	3.082166666621815239e+02	4.171431557439528603e+01
2.799999999999999822e+00	2.706749999960611603e+02	6.146875684637139159e+01
2.899999999999999911e+00	3.202149999953402357e+02	5.522743142051704979e+01
3.000000000000000000e+00	3.597966666614309474e+02	6.194935697853135537e+01
3.100000000000000089e+00	3.200383333319885537e+02	4.074949034009544135e+01
3.399999999999999911e+00	2.909566666836025775e+02	5.177009987671888069e+01
3.200000000000000178e+00	3.294233333525082799e+02	5.076469971626524824e+01
3.100000000000000089e+00	3.694966666881742299e+02	5.237583566877157182e+01
3.299999999999999822e+00	2.526533333480396664e+02	4.787970285951164584e+01
3.500000000000000000e+00	2.598841666817938858e+02	6.464086480337026330e+01
2.899999999999999911e+00	3.352850000195161329e+02	5.801693130482196636e+01
3.200000000000000178e+00	3.362333333529046513e+02	6.984632162419443091e+01
3.500000000000000000e+00	3.002833333508121427e+02	7.087325663833215117e+01
3.399999999999999911e+00	2.970616666839579239e+02	4.609855720593657935e+01
3.600000000000000089e+00	3.031700000176468279e+02	5.302049163475671634e+01
3.200000000000000178e+00	2.684075000156233841e+02	3.632983095235386628e+01
3.500000000000000000e+00	2.720350000158344983e+02	4.600655232513224746e+01
3.200000000000000178e+00	3.792216666887402994e+02	5.793570043206231901e+01
2.899999999999999911e+00	3.122733333515100185e+02	5.049604187238674768e+01
3.299999999999999822e+00	3.062750000178275513e+02	5.349073800196190120e+01
2.799999999999999822e+00	3.381050000196802898e+02	5.233515555053685375e+01
3.399999999999999911e+00	2.929716666837198886e+02	7.320437892139565861e+01
3.200000000000000178e+00	2.837858333498518277e+02	6.007698403201597870e+01
3.500000000000000000e+00	2.683225000156184024e+02	6.216060616637027181e+01
3.500000000000000000e+00	2.838266666831875114e+02	8.373489749247127634e+01
3.500000000000000000e+00	2.649458333487551727e+02	3.819816608017100634e+01
3.100000000000000089e+00	2.995800000174378397e+02	5.468844814519917463e+01
6.799999999999999822e+00	1.459725714370681828e+02	4.581166795859784457e+01
6.799999999999999822e+00	1.513734047707158368e+02	5.048293795118023297e+01
6.700000000000000178e+00	1.476296190562121922e+02	4.874849172379217066e+01
6.799999999999999822e+00	1.460022619132603836e+02	4.449566428268303753e+01
7.000000000000000000e+00	1.455350000084712576e+02	4.770838088931487420e+01
6.200000000000000178e+00	1.487798333419934238e+02	4.045197133152718294e+01
6.799999999999999822e+00	1.453926666751296466e+02	4.633529487603455976e+01
6.500000000000000000e+00	1.571428571520040691e+02	5.110742506808036012e+01
6.599999999999999645e+00	1.492977619134522058e+02	5.566075989675274371e+01
6.299999999999999822e+00	1.525838809612625369e+02	5.649548192225823584e+01
6.099999999999999645e+00	1.552153571518903732e+02	5.492652805715810871e+01
7.400000000000000355e+00	1.360125000079169695e+02	4.707153444980556145e+01
6.500000000000000000e+00	1.533150476279717509e+02	5.003089732099477516e+01
6.299999999999999822e+00	1.585013571520831306e+02	5.289793520522206194e+01
6.700000000000000178e+00	1.535173809613168601e+02	5.304818931364326318e+01
6.500000000000000000e+00	1.459946666751646660e+02	5.189260620632857268e+01
6.400000000000000355e+00	1.551168333423623267e+02	5.044436246046812045e+01
6.700000000000000178e+00	1.575383095329794685e+02	4.877309743102203754e+01
6.799999999999999822e+00	1.474643333419168698e+02	4.533751496700155315e+01
6.200000000000000178e+00	1.567551666757910311e+02	5.775045139635894742e+01
3.600000000000000089e+00	3.063491666844985275e+02	4.927979957710466152e+01
3.600000000000000089e+00	2.520525000146714376e+02	5.321864032220868523e+01
3.000000000000000000e+00	3.246800000188988520e+02	7.971509330887207057e+01
3.600000000000000089e+00	2.687791666823117112e+02	5.444179562069538036e+01
3.299999999999999822e+00	2.995916666841051779e+02	6.262919047107843795e+01
3.299999999999999822e+00	2.789000000162341166e+02	5.936028931202406511e+01
3.200000000000000178e+00	3.107575000180884786e+02	4.871426599819852754e+01
3.399999999999999911e+00	3.206741666853323522e+02	6.939817109145255358e+01
3.200000000000000178e+00	2.602966666818179533e+02	7.857234045874695028e+01
3.399999999999999911e+00	2.939416666837763046e+02	5.302685029679090434e+01
2.799999999999999822e+00	3.567783333541005959e+02	4.149330707627252934e+01
3.600000000000000089e+00	3.046975000177357060e+02	5.691057179134336508e+01
2.799999999999999822e+00	2.942950000171302349e+02	4.624612310245186819e+01
3.000000000000000000e+00	3.491033333536537953e+02	3.843482818813042456e+01
2.899999999999999911e+00	3.035333333510013176e+02	5.279689481067250512e+01
2.700000000000000178e+00	2.882499999998608473e+02	3.531043364939942819e+01
3.399999999999999911e+00	2.972566666663963133e+02	6.551145526181845469e+01
3.899999999999999911e+00	2.357133333341863874e+02	3.417673307841974406e+01
3.700000000000000178e+00	2.650333333342975379e+02	4.152287470669539005e+01
3.399999999999999911e+00	2.689283333343116738e+02	4.286739306325509347e+01
3.600000000000000089e+00	2.890033333343847062e+02	8.167162156816172569e+01
3.700000000000000178e+00	2.455683333342266792e+02	7.678330154913356864e+01
3.399999999999999911e+00	2.946700000010720260e+02	3.269371462550073204e+01
3.899999999999999911e+00	2.665124999966490122e+02	4.284878109431824100e+01
3.799999999999999822e+00	2.457416666630906548e+02	6.382965630286832948e+01
3.600000000000000089e+00	2.878408333291446866e+02	3.641839950421835681e+01
3.399999999999999911e+00	2.775199999959615411e+02	4.284728892828674418e+01
3.200000000000000178e+00	3.544916666615081340e+02	4.029284671603576129e+01
3.700000000000000178e+00	2.708899999960580089e+02	6.636914012899555360e+01
3.600000000000000089e+00	2.842349999958638591e+02	6.223678358900146179e+01
3.700000000000000178e+00	2.467249999964096787e+02	4.504153868238508096e+01
3.899999999999999911e+00	2.556908333296125306e+02	5.304802542669114018e+01
3.500000000000000000e+00	2.770333333293019678e+02	4.867903144469912746e+01
3.500000000000000000e+00	2.597524999962200809e+02	3.270305043458636618e+01
3.799999999999999822e+00	2.688808333294206250e+02	6.461288184867376572e+01
3.500000000000000000e+00	2.767724999959724528e+02	2.734957443192745785e+01
3.799999999999999822e+00	2.911949999957625437e+02	6.980475390657555579e+01
3.200000000000000178e+00	2.908574999957674549e+02	5.644655351972834012e+01
3.600000000000000089e+00	2.883458333291373492e+02	7.020116516240661042e+01
3.700000000000000178e+00	2.806603333292491698e+02	6.374335567959975890e+01
3.700000000000000178e+00	2.633841666628339340e+02	4.168970130447024047e+01
3.899999999999999911e+00	2.641466666628228381e+02	6.258869854566059132e+01
3.600000000000000089e+00	2.775983333292937232e+02	7.333745044168263405e+01
3.799999999999999822e+00	2.497074999963662663e+02	5.920215596398187330e+01
3.500000000000000000e+00	2.839641666625344669e+02	4.974998932044278632e+01
3.799999999999999822e+00	2.481741666630552459e+02	5.463925476757997046e+01
3.600000000000000089e+00	2.879991666624757158e+02	9.071009949064158207e+01
3.100000000000000089e+00	2.646816666641799998e+02	5.436412542267248682e+01
3.899999999999999911e+00	2.620275000152519738e+02	8.655492492303660867e+01
3.299999999999999822e+00	2.868583333500307049e+02	7.117203377806848152e+01
4.099999999999999645e+00	2.465650000143519662e+02	4.081671252778663472e+01
3.500000000000000000e+00	2.685716666822995649e+02	6.498959432491976429e+01
3.899999999999999911e+00	2.562016666815795247e+02	4.938694188333281687e+01
3.899999999999999911e+00	2.758158333493879582e+02	6.943784909594381816e+01
4.200000000000000178e+00	2.487141666811437517e+02	5.285984064475660205e+01
3.299999999999999822e+00	2.882600000167789176e+02	4.890478316476706055e+01
3.899999999999999911e+00	2.591075000150821097e+02	7.383029782301589705e+01
3.299999999999999822e+00	2.362683333470859566e+02	3.390241589225657748e+01
4.000000000000000000e+00	2.621425000152587472e+02	5.372727883392569481e+01
3.000000000000000000e+00	3.104500000180705683e+02	9.232954544075192871e+01
3.700000000000000178e+00	2.755266666827044446e+02	8.127760019380602330e+01
3.799999999999999822e+00	2.653750000154469149e+02	5.858279056193968870e+01
6.700000000000000178e+00	1.487011428657983743e+02	4.450021591485757000e+01
7.599999999999999645e+00	1.321490714362635117e+02	3.722480890801777775e+01
6.900000000000000355e+00	1.354087619126437119e+02	3.578091239802963486e+01
6.200000000000000178e+00	1.581796904853977708e+02	5.124545145191613926e+01
7.299999999999999822e+00	1.381322142937546573e+02	3.115903559324273786e+01
7.299999999999999822e+00	1.369502857222572629e+02	3.960805596927703220e+01
7.200000000000000178e+00	1.373579166746619364e+02	4.158064903362432574e+01
7.000000000000000000e+00	1.428897619130791838e+02	4.855923015168101387e+01
7.000000000000000000e+00	1.408541547701035483e+02	4.544655610687632930e+01
6.900000000000000355e+00	1.424449523892437810e+02	4.145590916527571324e+01
7.000000000000000000e+00	1.464421904847145299e+02	5.160001559710271124e+01
7.099999999999999645e+00	1.374381309603808745e+02	4.063873965290674306e+01
7.000000000000000000e+00	1.415593809606208140e+02	4.442456817994735729e+01
7.000000000000000000e+00	1.391705000081007881e+02	3.219717672198748915e+01
7.099999999999999645e+00	1.383914166747221088e+02	3.867386722810031330e+01
6.799999999999999822e+00	1.497235238182388741e+02	4.733582223214356333e+01
7.200000000000000178e+00	1.434021309607280443e+02	4.475461714684924175e+01
7.099999999999999645e+00	1.419814404844548790e+02	4.552619479423492521e+01
7.099999999999999645e+00	1.415784285796682980e+02	4.285430944596205904e+01
6.400000000000000355e+00	1.559575238186017430e+02	4.261188728863466935e+01
7.500000000000000000e+00	1.338040357220741328e+02	3.635054276033746135e+01
7.099999999999999645e+00	1.334846190553888619e+02	4.173053554543400878e+01
3.399999999999999911e+00	2.689750000156564056e+02	4.906559297695598332e+01
3.500000000000000000e+00	3.077200000179116728e+02	6.106813047644218528e+01
3.399999999999999911e+00	2.861333333499884475e+02	7.785922393644685258e+01
3.799999999999999822e+00	2.533525000147470507e+02	4.509434186181893978e+01
3.399999999999999911e+00	2.855900000166235486e+02	6.822303768147205005e+01
3.799999999999999822e+00	2.447833333475816175e+02	5.172865073409698056e+01
3.899999999999999911e+00	2.389141666805733166e+02	4.202808718826061352e+01
3.700000000000000178e+00	2.607916666818467775e+02	6.134215792721685290e+01
3.899999999999999911e+00	2.832658333498215484e+02	7.358512282053138165e+01
3.100000000000000089e+00	3.321733333526684078e+02	6.798632895141302868e+01
3.700000000000000178e+00	2.878166666834198395e+02	6.014660214875552668e+01
3.899999999999999911e+00	2.562383333482483749e+02	5.249798988967804547e+01
3.299999999999999822e+00	2.697200000156997817e+02	5.820197538058107511e+01
3.299999999999999822e+00	2.844866666832259625e+02	6.996698584761301731e+01
3.899999999999999911e+00	2.391858333472558229e+02	4.679825059376603491e+01
3.200000000000000178e+00	2.732166666825700077e+02	7.345371164442876477e+01
3.399999999999999911e+00	2.873708333500605363e+02	5.870742114694645863e+01
3.399999999999999911e+00	3.140933333516160246e+02	9.076309442953039763e+01
6.900000000000000355e+00	1.488807142943802830e+02	4.589207052668941600e+01
6.799999999999999822e+00	1.414331428653753449e+02	4.605544388766983133e+01
7.099999999999999645e+00	1.405947142938979937e+02	4.330247789202952902e+01
3.600000000000000089e+00	3.066691666665714706e+02	7.431280164788043407e+01
3.500000000000000000e+00	2.725983333330854066e+02	6.426027500728795872e+01
3.500000000000000000e+00	2.922308333343854656e+02	3.912433117995693976e+01
3.399999999999999911e+00	3.247925000011815655e+02	5.750044829508190247e+01
3.100000000000000089e+00	2.644366666676286854e+02	7.296651513655909582e+01
3.299999999999999822e+00	2.758066666676700720e+02	5.992292621929260577e+01
3.000000000000000000e+00	3.224133333345063193e+02	5.015627784366127884e+01
3.600000000000000089e+00	2.917600000010614281e+02	5.883417705623925542e+01
3.600000000000000089e+00	2.756433333296686783e+02	6.187857263486839798e+01
3.600000000000000089e+00	2.663116666627913105e+02	6.530528747515128885e+01
3.000000000000000000e+00	3.422799999950191818e+02	4.501493539422030210e+01
3.299999999999999822e+00	3.160866666620669889e+02	5.617872147611392109e+01
3.500000000000000000e+00	3.241783333286159063e+02	7.338615994010544341e+01
3.200000000000000178e+00	2.519283333296672822e+02	3.679480672486589299e+01
3.799999999999999822e+00	2.698883333294059526e+02	4.691573523070941576e+01
3.200000000000000178e+00	3.459516666616324301e+02	4.203962794042031703e+01
3.299999999999999822e+00	3.223074999953097972e+02	5.237967311380579361e+01
3.100000000000000089e+00	3.377799999950846654e+02	5.483307962239852884e+01
3.200000000000000178e+00	3.039949999955762792e+02	6.524119993390971217e+01
3.500000000000000000e+00	2.391741666631862131e+02	5.116477790256455194e+01
3.299999999999999822e+00	2.878291666624782010e+02	4.871542082701358822e+01
3.299999999999999822e+00	2.631833333295035118e+02	4.650315621020477863e+01
3.399999999999999911e+00	3.129666666621124023e+02	5.071242650074313474e+01
2.799999999999999822e+00	2.836166666625395010e+02	4.281112523955315652e+01
3.200000000000000178e+00	3.285008333285530284e+02	7.373727537762276540e+01
3.700000000000000178e+00	2.511333333296788624e+02	6.138249052691551100e+01
3.299999999999999822e+00	2.699216666627388008e+02	4.103719398693706921e+01
3.600000000000000089e+00	2.795441666625987409e+02	7.525756512219820138e+01
3.799999999999999822e+00	2.597583333295533521e+02	4.643872395181865187e+01
3.899999999999999911e+00	2.731334999960253640e+02	5.745556645156032261e+01
2.600000000000000089e+00	2.582783333295748776e+02	4.034316766815405941e+01
3.600000000000000089e+00	2.916083333290898736e+02	9.049130707398236950e+01
3.000000000000000000e+00	2.698749999977151788e+02	6.181313204776356685e+01
3.500000000000000000e+00	3.117550000181465180e+02	7.731476848513047173e+01
3.399999999999999911e+00	2.782200000161945468e+02	7.389417596917743936e+01
6.700000000000000178e+00	1.513294761992847270e+02	5.487871826869096736e+01
6.400000000000000355e+00	1.487540000086586076e+02	4.840299599214330328e+01
6.599999999999999645e+00	1.533120000089239170e+02	5.409640010977908275e+01
6.299999999999999822e+00	1.592806666759380221e+02	6.211456221588845494e+01
6.799999999999999822e+00	1.482746190562497759e+02	4.188831295258335530e+01
6.700000000000000178e+00	1.429030000083180880e+02	5.027886222617942735e+01
6.599999999999999645e+00	1.573702619139220644e+02	4.867842128320739903e+01
6.400000000000000355e+00	1.600768333426510424e+02	4.899459794695794557e+01
6.299999999999999822e+00	1.526121904850736541e+02	4.719219296435996114e+01
6.200000000000000178e+00	1.603311666759991567e+02	4.929872677816487681e+01
6.099999999999999645e+00	1.818300714391553186e+02	4.254274807006132875e+01
6.599999999999999645e+00	1.549291428661609302e+02	5.052650405273077183e+01
6.400000000000000355e+00	1.517075952469257913e+02	4.275404126753060297e+01
6.400000000000000355e+00	1.587183809616195447e+02	5.628604159987518329e+01
6.099999999999999645e+00	1.571932142948641626e+02	5.698482519878909613e+01
6.400000000000000355e+00	1.546365000090010540e+02	5.480697599276830090e+01
6.500000000000000000e+00	1.588023809616244648e+02	6.883491258139261504e+01
6.799999999999999822e+00	1.444683095322187114e+02	4.557646473628385309e+01
6.599999999999999645e+00	1.500391190563524901e+02	4.569078614459386500e+01
6.000000000000000000e+00	1.632900000095046948e+02	4.854073658343945397e+01
6.299999999999999822e+00	1.661094523906212430e+02	6.164374685172388268e+01
6.099999999999999645e+00	1.615894285808343227e+02	5.591925581029620673e+01
6.400000000000000355e+00	1.528789285803272833e+02	6.416836605135293325e+01
3.399999999999999911e+00	3.266941666856827737e+02	5.591372814518630463e+01
2.799999999999999822e+00	3.595200000209268296e+02	5.598940011279357520e+01
3.500000000000000000e+00	2.514908333479720568e+02	6.152196314606838001e+01
3.399999999999999911e+00	2.653333333487777850e+02	6.147156826887347592e+01
3.299999999999999822e+00	3.498550000203642867e+02	5.316589046519453632e+01
3.000000000000000000e+00	3.337583333527605873e+02	8.971649216565586471e+01
3.899999999999999911e+00	2.764550000160917875e+02	7.472951581723751246e+01
3.100000000000000089e+00	3.243875000188777449e+02	4.563377662141044766e+01
3.299999999999999822e+00	2.732233333492370662e+02	6.919737750034890666e+01
3.299999999999999822e+00	2.576950000149998345e+02	3.779216378532181153e+01
3.600000000000000089e+00	2.794908333496018145e+02	5.831730086707956673e+01
3.700000000000000178e+00	2.631808333486525271e+02	8.906186125909826501e+01
3.700000000000000178e+00	2.600425000151364543e+02	8.377477579222814086e+01
3.600000000000000089e+00	2.750433333493430155e+02	7.724077805330102819e+01
3.299999999999999822e+00	2.832875000164895596e+02	6.549876678799883223e+01
3.399999999999999911e+00	2.882950000167809890e+02	5.107090540032022119e+01
3.399999999999999911e+00	2.489383333478234306e+02	5.380758989821119798e+01
3.600000000000000089e+00	3.026533333509500494e+02	4.490237674334240126e+01
2.700000000000000178e+00	3.301333333525496414e+02	4.087842650402789957e+01
3.600000000000000089e+00	2.558733333482271064e+02	6.352735861290197761e+01
6.900000000000000355e+00	1.480148095324251187e+02	4.468162891378886314e+01
6.000000000000000000e+00	1.615592381046420769e+02	5.630746428979540497e+01
6.400000000000000355e+00	1.481804761991014061e+02	5.236681476880962549e+01
6.000000000000000000e+00	1.615330000094024285e+02	6.134113267413901127e+01
6.599999999999999645e+00	1.595042619140462818e+02	4.562138345450866694e+01
6.200000000000000178e+00	1.596868809616759677e+02	4.745920616044780616e+01
6.799999999999999822e+00	1.496921904849037332e+02	5.045975710191253683e+01
6.400000000000000355e+00	1.541511071518299048e+02	5.565839213330308155e+01
6.200000000000000178e+00	1.588670000092473060e+02	6.017358553715016711e+01
7.200000000000000178e+00	1.426705833416378653e+02	5.030180079190411391e+01
6.500000000000000000e+00	1.519010476278894259e+02	5.621213979596188892e+01
6.099999999999999645e+00	1.494549523896517940e+02	4.854359882602284415e+01
3.100000000000000089e+00	2.141749999999038323e+02	3.720673763556344227e+01
3.700000000000000178e+00	2.520083333331041047e+02	3.181148943883859559e+01
4.200000000000000178e+00	2.275008333341551747e+02	4.434019423069413790e+01
3.700000000000000178e+00	2.935891666677347303e+02	6.831007862545456533e+01
3.600000000000000089e+00	2.646716666676294949e+02	5.476777091341699588e+01
3.799999999999999822e+00	2.744516666676651084e+02	5.481947566098617841e+01
4.099999999999999645e+00	2.434091666675521424e+02	6.974385517813192337e+01
3.299999999999999822e+00	3.476633333345981214e+02	9.637802906744022380e+01
3.100000000000000089e+00	2.596216666630792247e+02	2.743201833710400095e+01
4.200000000000000178e+00	2.515249999963398295e+02	6.462346142636005197e+01
3.399999999999999911e+00	2.689391666627531094e+02	3.447712079316177380e+01
3.500000000000000000e+00	3.162233333287316555e+02	7.932573920103500598e+01
4.000000000000000000e+00	2.590433333295637794e+02	4.277976857640389596e+01
3.200000000000000178e+00	2.912016666624291474e+02	6.083923172471138230e+01
3.899999999999999911e+00	2.706183333293953410e+02	5.145614013703315948e+01
3.600000000000000089e+00	2.767624999959725756e+02	7.265918072018700968e+01
3.700000000000000178e+00	2.596116666628888083e+02	7.010818784918619428e+01
3.600000000000000089e+00	2.839649999958677427e+02	6.730835246878849887e+01
3.700000000000000178e+00	2.595624999962228685e+02	4.567329528840138408e+01
4.000000000000000000e+00	2.476933333297289153e+02	4.419825903728657579e+01
3.700000000000000178e+00	2.685049999960927494e+02	5.659139453750087512e+01
7.200000000000000178e+00	1.352647142837459455e+02	4.037945222111686405e+01
6.900000000000000355e+00	1.383804166646529552e+02	3.825913057617777469e+01
8.000000000000000000e+00	1.255191666648401281e+02	3.471759986967965261e+01
6.799999999999999822e+00	1.475506666645195253e+02	4.952904127380070065e+01
7.599999999999999645e+00	1.320159999980789109e+02	4.106791221510268741e+01
7.200000000000000178e+00	1.424263452360226552e+02	4.450581606132454482e+01
7.000000000000000000e+00	1.390266666646435567e+02	3.828102909502919005e+01
6.900000000000000355e+00	1.404234285693851518e+02	3.609964329837190178e+01
7.099999999999999645e+00	1.390890238074998138e+02	4.018243512544653129e+01
7.200000000000000178e+00	1.406557619027150849e+02	4.147190650602004780e+01
7.099999999999999645e+00	1.437053333312421444e+02	5.069566558821357205e+01
7.099999999999999645e+00	1.424405595235224666e+02	3.114684243493779903e+01
7.000000000000000000e+00	1.488927976277143159e+02	4.583374576202491113e+01
7.400000000000000355e+00	1.372502619127508865e+02	2.733561678617504143e+01
7.500000000000000000e+00	1.361529404841156179e+02	3.935693002600209667e+01
7.099999999999999645e+00	1.417883333415865081e+02	4.102234522524987170e+01
6.599999999999999645e+00	1.434480476273973863e+02	4.122494454597155311e+01
7.400000000000000355e+00	1.410231190558276921e+02	4.176675082604185008e+01
6.900000000000000355e+00	1.455134642941843026e+02	5.041480528918155102e+01
6.700000000000000178e+00	1.568945714377038883e+02	4.871303028019126202e+01
7.599999999999999645e+00	1.336279761982543448e+02	3.972138431307939754e+01
6.900000000000000355e+00	1.467984047704495367e+02	4.255834365530011354e+01
7.000000000000000000e+00	1.481751428657677820e+02	4.763962560535748736e+01
6.900000000000000355e+00	1.390117619128534443e+02	3.817022438743192936e+01
7.599999999999999645e+00	1.336981547696870507e+02	3.150344588279112301e+01
3.600000000000000089e+00	2.737891666826033088e+02	5.742482193434832283e+01
3.200000000000000178e+00	3.068216666845260647e+02	5.857905095775529247e+01
3.500000000000000000e+00	2.854666666832830515e+02	9.389927371792281008e+01
3.799999999999999822e+00	2.467608333476966891e+02	6.398290242351666990e+01
3.899999999999999911e+00	2.518400000146590116e+02	6.472452945535519575e+01
4.200000000000000178e+00	2.645375000153981091e+02	5.847170453630501186e+01
3.700000000000000178e+00	2.519741666813335144e+02	4.763972825144709589e+01
3.299999999999999822e+00	2.738233333492719339e+02	4.989534547218617888e+01
3.500000000000000000e+00	2.880450000167664371e+02	4.471310173046190073e+01
3.799999999999999822e+00	2.544166666814756752e+02	6.484555976696506718e+01
3.799999999999999822e+00	2.479133333477637677e+02	4.011773639721435813e+01
3.500000000000000000e+00	2.681550000156086639e+02	4.020971173491231809e+01
3.100000000000000089e+00	2.888541666834802299e+02	4.775029367261711144e+01
3.700000000000000178e+00	2.586175000150535084e+02	5.642501818395991364e+01
3.600000000000000089e+00	2.463950000143420880e+02	3.898594188467150445e+01
3.299999999999999822e+00	2.549983333481762315e+02	6.306124932331852051e+01
3.600000000000000089e+00	2.914683333502990195e+02	5.483718428855934235e+01
4.099999999999999645e+00	2.524125000146923981e+02	5.728899775393924898e+01
3.299999999999999822e+00	2.671283333488822223e+02	3.240266372348084900e+01
3.399999999999999911e+00	3.234233333521552822e+02	8.501819308472937564e+01
3.500000000000000000e+00	3.282075000191041454e+02	5.637991891373477671e+01
7.000000000000000000e+00	1.396877142938452039e+02	4.260499704014586086e+01
7.500000000000000000e+00	1.376837301667443967e+02	3.559347448801419489e+01
7.099999999999999645e+00	1.433843809607270430e+02	4.335970349104428578e+01
6.799999999999999822e+00	1.461141904846954560e+02	4.776899551503210262e+01
7.200000000000000178e+00	1.377366785794459076e+02	4.868221117130545395e+01
7.099999999999999645e+00	1.387083333414072115e+02	4.484255838074177802e+01
7.099999999999999645e+00	1.393737738176364473e+02	4.448221486341928710e+01
7.099999999999999645e+00	1.401612857224441768e+02	4.014931442239518589e+01
7.299999999999999822e+00	1.391197023890502180e+02	4.337420557069496851e+01
7.099999999999999645e+00	1.457009047703857050e+02	4.216881045180737431e+01
6.900000000000000355e+00	1.415641904844306111e+02	4.186148279117445270e+01
6.700000000000000178e+00	1.574214761996393293e+02	5.449798062450143021e+01
7.500000000000000000e+00	1.339938690554185143e+02	3.636419252755522535e+01
6.799999999999999822e+00	1.367742857222470150e+02	3.473902578726743684e+01
7.099999999999999645e+00	1.432712381035775877e+02	4.224965990249200587e+01
7.200000000000000178e+00	1.417462023892031198e+02	4.335690460969601645e+01
7.299999999999999822e+00	1.395959523890779224e+02	4.840500721848897570e+01
7.000000000000000000e+00	1.408082381034342347e+02	4.171176128740074773e+01
3.200000000000000178e+00	2.600233333484686682e+02	4.432285778514519592e+01
3.399999999999999911e+00	2.996616666841092638e+02	5.335972484898358204e+01
3.500000000000000000e+00	2.731400000158988632e+02	6.616190798661561701e+01
3.700000000000000178e+00	2.589916666817420037e+02	5.250626688137642617e+01
3.100000000000000089e+00	3.147016666849847297e+02	6.118128327364257757e+01
6.900000000000000355e+00	1.432953333332849866e+02	3.678106562401889335e+01
6.400000000000000355e+00	1.496247499998639228e+02	4.704969979279620418e+01
6.799999999999999822e+00	1.609536428577251286e+02	5.510239698122668273e+01
6.000000000000000000e+00	1.518915000005525826e+02	3.861629925958435905e+01
6.799999999999999822e+00	1.475734761910130715e+02	4.207606992103207233e+01
6.400000000000000355e+00	1.641650952386924587e+02	4.892889474541513550e+01
6.799999999999999822e+00	1.450148452386227973e+02	4.514502602379680951e+01
7.000000000000000000e+00	1.337518809528675376e+02	3.411373706638867986e+01
6.799999999999999822e+00	1.554402738077172614e+02	3.988047011662176544e+01
7.000000000000000000e+00	1.455368571407393006e+02	5.466984741923458557e+01
6.900000000000000355e+00	1.397347619027285077e+02	3.725820681828157888e+01
7.299999999999999822e+00	1.401879642836742619e+02	3.777671597052393793e+01
7.000000000000000000e+00	1.445669285693248298e+02	5.592168031221499547e+01
6.599999999999999645e+00	1.470982142835737250e+02	4.236240405586298152e+01
6.799999999999999822e+00	1.439462857121910133e+02	4.111849554304330923e+01
6.400000000000000355e+00	1.559126428548740364e+02	5.670561709526450755e+01
6.299999999999999822e+00	1.502818095216226197e+02	4.160510096143231351e+01
6.599999999999999645e+00	1.554212142834526276e+02	6.195129703591328507e+01
6.700000000000000178e+00	1.460409999978748203e+02	4.634042790130687450e+01
7.099999999999999645e+00	1.390283809503578141e+02	4.307282096033414120e+01
7.000000000000000000e+00	1.478010595216587433e+02	4.912704824186621977e+01
6.700000000000000178e+00	1.466648571407228872e+02	4.652420991759606750e+01
6.700000000000000178e+00	1.402677142836731150e+02	3.876944293093881555e+01
6.400000000000000355e+00	1.551680952358372565e+02	5.511167264477349903e+01
6.799999999999999822e+00	1.423852857122137436e+02	4.915789669934243022e+01
6.599999999999999645e+00	1.473298095216655952e+02	5.526700833091778264e+01
7.200000000000000178e+00	1.410849880931850180e+02	4.402541301880266644e+01
6.700000000000000178e+00	1.456308809502617407e+02	4.452975380892996071e+01
6.900000000000000355e+00	1.393564285694006628e+02	4.129647523213431271e+01
7.000000000000000000e+00	1.418075714265078773e+02	4.632748076898855771e+01
6.400000000000000355e+00	1.553190238072636191e+02	4.851292823657772146e+01
3.100000000000000089e+00	2.878633333291443819e+02	6.583188423516980947e+01
3.700000000000000178e+00	2.506649999971071736e+02	2.236706638029562200e+01
3.799999999999999822e+00	2.946616666838182255e+02	7.245351123523857950e+01
3.299999999999999822e+00	2.948166666838272363e+02	5.487724798205928067e+01
3.600000000000000089e+00	2.771983333494683848e+02	7.506288501750717046e+01
3.600000000000000089e+00	2.715125000158041644e+02	5.036981287826437637e+01
3.899999999999999911e+00	2.528441666813841096e+02	4.069939389219213410e+01
3.299999999999999822e+00	3.481800000202667320e+02	3.867820178008953746e+01
3.100000000000000089e+00	2.973566666839751065e+02	3.992565908915598527e+01
3.600000000000000089e+00	2.700141666823835749e+02	5.769688662273739510e+01
3.700000000000000178e+00	2.524058333480252827e+02	5.169094866531351329e+01
3.799999999999999822e+00	2.795916666829410815e+02	7.262998238909912629e+01
3.600000000000000089e+00	2.713483333491278700e+02	5.291269350652351022e+01
3.200000000000000178e+00	3.386383333530446862e+02	8.412357700366889901e+01
3.399999999999999911e+00	2.773508333494772842e+02	6.957117238414532778e+01
3.799999999999999822e+00	2.241716666797151447e+02	6.214660520276654410e+01
3.399999999999999911e+00	2.729375000158870535e+02	4.243728681996311280e+01
3.299999999999999822e+00	3.350500000195024768e+02	5.347919745990149210e+01
3.600000000000000089e+00	2.660508333488195376e+02	4.975988003154323991e+01
3.700000000000000178e+00	2.558108333482234684e+02	7.259152674717076081e+01
3.600000000000000089e+00	2.580216666816855309e+02	5.808045470059990123e+01
3.299999999999999822e+00	2.925183333503601375e+02	5.874409777391601750e+01
4.000000000000000000e+00	2.653100000154430518e+02	4.472594713733175098e+01
6.700000000000000178e+00	1.490507619134377819e+02	4.872078889522522616e+01
7.000000000000000000e+00	1.446437619131812937e+02	4.863894474077935115e+01
6.500000000000000000e+00	1.480866666752864660e+02	5.324216008341367257e+01
6.700000000000000178e+00	1.508820714373539147e+02	5.300457256053613264e+01
6.200000000000000178e+00	1.568371666757957996e+02	6.355970557130137877e+01
7.200000000000000178e+00	1.421952976273244644e+02	4.653661643040756957e+01
6.099999999999999645e+00	1.679955000097785955e+02	5.433215657677764909e+01
6.700000000000000178e+00	1.470252381037960845e+02	4.167676265576206873e+01
7.000000000000000000e+00	1.417421428653933333e+02	3.770134952440594134e+01
6.500000000000000000e+00	1.436606666750288355e+02	4.539255392595758565e+01
6.400000000000000355e+00	1.575761428663149957e+02	4.538040540638333198e+01
6.400000000000000355e+00	1.572260476281979891e+02	5.489071568969105641e+01
7.200000000000000178e+00	1.381886666747103050e+02	4.166934251266464884e+01
7.200000000000000178e+00	1.393846666747799361e+02	3.592447365802543402e+01
6.799999999999999822e+00	1.511642857230846460e+02	5.097200955758535201e+01
6.400000000000000355e+00	1.518790952469357762e+02	5.527079113656251508e+01
6.799999999999999822e+00	1.511961428659436422e+02	4.528212926407202588e+01
7.099999999999999645e+00	1.368184523889162563e+02	3.849182128886086218e+01
6.700000000000000178e+00	1.446531190560389746e+02	4.016499687537620389e+01
6.400000000000000355e+00	1.521467500088561167e+02	4.114995335677156874e+01
3.700000000000000178e+00	2.839225000165264987e+02	3.423825370151902092e+01
3.500000000000000000e+00	2.713416666824608683e+02	5.846567103386142605e+01
3.200000000000000178e+00	3.134516666849119702e+02	7.061455438950946473e+01
3.500000000000000000e+00	2.662675000154987970e+02	3.512295792088901436e+01
3.799999999999999822e+00	2.472891666810608058e+02	5.205779322434737111e+01
3.299999999999999822e+00	3.325450000193566780e+02	3.201058053442183393e+01
3.899999999999999911e+00	2.472658333477260726e+02	5.818121919472088166e+01
3.700000000000000178e+00	2.721766666825093921e+02	4.646755304789418517e+01
3.899999999999999911e+00	2.474900000144058652e+02	6.928168608622328861e+01
3.299999999999999822e+00	2.793741666829283758e+02	4.591397561617079504e+01
3.600000000000000089e+00	2.636791666820147952e+02	5.222114389956384173e+01
3.799999999999999822e+00	3.150791666850066690e+02	3.029025913062043784e+01
4.000000000000000000e+00	2.488375000144842488e+02	5.998395356510896903e+01
3.000000000000000000e+00	2.941883333504573557e+02	4.993997635087750098e+01
3.700000000000000178e+00	3.145133333516404264e+02	7.347514628888653476e+01
3.600000000000000089e+00	2.380366666805221882e+02	4.529409087966355685e+01
2.799999999999999822e+00	2.307974999998648968e+02	2.140388670941936056e+01
3.700000000000000178e+00	2.708999999997536179e+02	4.420714336943323275e+01
3.299999999999999822e+00	2.836700000010275176e+02	4.581706645996233362e+01
3.299999999999999822e+00	3.507041666679425589e+02	7.482503141839241323e+01
3.799999999999999822e+00	2.448433333342240417e+02	6.192122669749703334e+01
3.000000000000000000e+00	3.817516666680554636e+02	4.794454485334909322e+01
3.600000000000000089e+00	2.877050000010466420e+02	7.273205147466994447e+01
3.299999999999999822e+00	2.983233333344186349e+02	3.508469245293714067e+01
3.500000000000000000e+00	3.066799999960513219e+02	3.821776868225548185e+01
3.799999999999999822e+00	2.699016666627391032e+02	4.103132232420749403e+01
3.500000000000000000e+00	2.956553333290309524e+02	5.350918914090834733e+01
3.700000000000000178e+00	2.950599999957063346e+02	5.672442403688776125e+01
3.500000000000000000e+00	2.775241666626281472e+02	4.382870247223301874e+01
4.000000000000000000e+00	2.551774999962866843e+02	6.768588821013780432e+01
3.899999999999999911e+00	2.303108333299818753e+02	3.276489577651822316e+01
4.000000000000000000e+00	2.834683333292083489e+02	5.179754615795011574e+01
3.200000000000000178e+00	3.104233333288160566e+02	6.253852969507882165e+01
3.700000000000000178e+00	2.954999999956999091e+02	4.377467503585435082e+01
3.899999999999999911e+00	2.732266666626907181e+02	8.134551433224478956e+01
4.099999999999999645e+00	2.434958333297900026e+02	5.774067530940859427e+01
2.899999999999999911e+00	2.748166666626675578e+02	6.865148282142040159e+01
3.899999999999999911e+00	2.538826666629721842e+02	5.651477944350396143e+01
3.299999999999999822e+00	3.161633333287325627e+02	3.606329899902828373e+01
3.500000000000000000e+00	3.185574999953643669e+02	4.466233729673346886e+01
3.200000000000000178e+00	3.225416666619730677e+02	4.124235241338994484e+01
3.799999999999999822e+00	2.835899999958731996e+02	9.037902054336956326e+01
3.200000000000000178e+00	2.900324999957794603e+02	5.496268176654010773e+01
3.600000000000000089e+00	2.993341666623107926e+02	5.553302310951556819e+01
3.200000000000000178e+00	2.773058333292980251e+02	4.673404746725704229e+01
3.600000000000000089e+00	2.992549999956452780e+02	7.848142455653081129e+01
3.100000000000000089e+00	2.896049999957857040e+02	3.894038882193444095e+01
3.700000000000000178e+00	2.851208333291842791e+02	5.022224968176485049e+01
3.000000000000000000e+00	3.393833333308814986e+02	5.459685701684317394e+01
3.700000000000000178e+00	2.637740000153536357e+02	5.474135249030787520e+01
3.399999999999999911e+00	2.491050000144998080e+02	3.802451656382938694e+01
3.700000000000000178e+00	2.435225000141749092e+02	5.954941903070103848e+01
3.399999999999999911e+00	2.803508333496519072e+02	3.519550417943180776e+01
3.500000000000000000e+00	2.610383333485277717e+02	5.349344654629992135e+01
3.799999999999999822e+00	2.653150000154433883e+02	5.287615879143410069e+01
3.299999999999999822e+00	2.886183333501331845e+02	4.537840442503497940e+01
3.200000000000000178e+00	3.815058333555398917e+02	6.771158157246523501e+01
3.200000000000000178e+00	3.470250000201995135e+02	4.752662839401698136e+01
6.599999999999999645e+00	1.530826666755772578e+02	5.019466890652286395e+01
6.700000000000000178e+00	1.600106428664567204e+02	4.977954208026913818e+01
6.500000000000000000e+00	1.532047857232034005e+02	4.498160263979868745e+01
6.599999999999999645e+00	1.472296666752365581e+02	4.403274025383138479e+01
6.299999999999999822e+00	1.468789523895018760e+02	4.704719902511495633e+01
6.799999999999999822e+00	1.451926190560703560e+02	4.087401344970172801e+01
6.200000000000000178e+00	1.705231904861162207e+02	4.596411252296811512e+01
6.700000000000000178e+00	1.505164285801897677e+02	4.863380735171076452e+01
6.099999999999999645e+00	1.611365000093793753e+02	6.138118497238465210e+01
6.500000000000000000e+00	1.487110000086561001e+02	4.950649606931033730e+01
7.099999999999999645e+00	1.405213928653222695e+02	3.989587618920938183e+01
6.700000000000000178e+00	1.476101904847824926e+02	4.703562699251456536e+01
6.700000000000000178e+00	1.393645714366834909e+02	3.502130161686776688e+01
6.900000000000000355e+00	1.469293333418857515e+02	5.124427314823343238e+01
6.799999999999999822e+00	1.439541428655221011e+02	4.723614596212657801e+01
6.299999999999999822e+00	1.522586190564816775e+02	4.994679693998161696e+01
7.099999999999999645e+00	1.383186666747178606e+02	4.556287248267597079e+01
7.099999999999999645e+00	1.426930952464010716e+02	4.805942751761723741e+01
6.700000000000000178e+00	1.441822142941067852e+02	4.529042656543553846e+01
7.000000000000000000e+00	1.424345833416241192e+02	4.740780959942782857e+01
6.299999999999999822e+00	1.519924761993233346e+02	4.760240299368188488e+01
7.000000000000000000e+00	1.479628214371840045e+02	4.459250849797680161e+01
3.299999999999999822e+00	2.898416666835376532e+02	3.681318830052473601e+01
3.700000000000000178e+00	2.999233333507879138e+02	8.102929966167131681e+01
3.600000000000000089e+00	2.847683333499090281e+02	3.036434831821468805e+01
3.600000000000000089e+00	2.903300000168994757e+02	6.331593220468661087e+01
3.100000000000000089e+00	2.748383333493310374e+02	5.370847316286479156e+01
3.799999999999999822e+00	2.709041666824354024e+02	8.618400476231784069e+01
3.200000000000000178e+00	3.388633333530577829e+02	6.644188172909643697e+01
3.899999999999999911e+00	2.427550000141301894e+02	5.235390976911067895e+01
3.600000000000000089e+00	2.715850000158083049e+02	5.225918107183517947e+01
3.799999999999999822e+00	2.574191666816504380e+02	5.314601671657946724e+01
3.399999999999999911e+00	2.918816666836564195e+02	4.623353385889750200e+01
4.200000000000000178e+00	2.387466666805635214e+02	6.220897460823358927e+01
3.399999999999999911e+00	2.950516666838409492e+02	5.797888381757472587e+01
2.899999999999999911e+00	2.440916666808746811e+02	3.824366456479536680e+01
3.899999999999999911e+00	2.824841666831094358e+02	4.980345048574496047e+01
3.100000000000000089e+00	2.898216666835365345e+02	3.760476037160000828e+01
3.799999999999999822e+00	2.602425000151480958e+02	8.179135644461521792e+01
3.100000000000000089e+00	2.995816666841045617e+02	4.869822822159983389e+01
7.200000000000000178e+00	1.480011428657576857e+02	5.509607831348663609e+01
6.900000000000000355e+00	1.430403333416593910e+02	4.339541079709943006e+01
6.700000000000000178e+00	1.455805714370453359e+02	4.860625338270436657e+01
6.700000000000000178e+00	1.529786309612854893e+02	4.629641062074679780e+01
6.700000000000000178e+00	1.563692857233876055e+02	4.952188542223385781e+01
6.500000000000000000e+00	1.606936190569726364e+02	4.252475861497791954e+01
6.299999999999999822e+00	1.546419285804299193e+02	5.087591183514442150e+01
6.400000000000000355e+00	1.507970000087775304e+02	4.651813133803413791e+01
2.500000000000000000e+00	3.112049999998520207e+02	2.583500000002741359e+01
3.399999999999999911e+00	2.762141666664154513e+02	6.241601418091160269e+01
3.899999999999999911e+00	2.757225000009910332e+02	7.345852139950929427e+01
3.799999999999999822e+00	2.637175000009593759e+02	7.678207160990339730e+01
3.500000000000000000e+00	2.763050000010051690e+02	6.042235721505628732e+01
3.000000000000000000e+00	2.783233333343458753e+02	5.234348149373065695e+01
3.500000000000000000e+00	2.937408333344019411e+02	7.934466030940905057e+01
3.500000000000000000e+00	2.562600000009322798e+02	5.373885991945233798e+01
3.000000000000000000e+00	3.596599999951343989e+02	6.459553603361860041e+01
3.200000000000000178e+00	3.182333333287024288e+02	3.766260581020194564e+01
3.899999999999999911e+00	2.806508333292493376e+02	4.801333298898396151e+01
3.100000000000000089e+00	2.797949999959284355e+02	3.732570078480732434e+01
3.600000000000000089e+00	2.772933333292982070e+02	7.090835481563615872e+01
3.100000000000000089e+00	3.073683333288605581e+02	5.810559398601340320e+01
3.700000000000000178e+00	2.754391666626585220e+02	7.551257273884046128e+01
3.500000000000000000e+00	2.674469999961081044e+02	3.772613391901698776e+01
2.799999999999999822e+00	2.784449999959480806e+02	5.073217837898583582e+01
3.399999999999999911e+00	3.147883333287525716e+02	6.205752757029461009e+01
3.299999999999999822e+00	3.101866666621528452e+02	5.607677011543705703e+01
3.799999999999999822e+00	2.629533333295068473e+02	6.746122502893770445e+01
3.700000000000000178e+00	2.479516666630584893e+02	4.742685963538674798e+01
3.700000000000000178e+00	2.852124999958496119e+02	6.889063174356481056e+01
3.399999999999999911e+00	2.980466666623295282e+02	6.468280856473754170e+01
2.899999999999999911e+00	3.050049999955616045e+02	9.210954172455677735e+01
3.700000000000000178e+00	2.437133333297868489e+02	6.362053541523977174e+01
4.000000000000000000e+00	2.329574999966100108e+02	5.187350827094778793e+01
3.100000000000000089e+00	2.862733333291674853e+02	4.140625705581826566e+01
4.099999999999999645e+00	2.410066666631595638e+02	4.357647852763116703e+01
6.299999999999999822e+00	1.633294285690517995e+02	4.121797305661738875e+01
5.500000000000000000e+00	1.785354999974019847e+02	6.742440238838725008e+01
6.599999999999999645e+00	1.502331666644805068e+02	4.041665670738922955e+01
6.299999999999999822e+00	1.593084285691103332e+02	4.551068696299118699e+01
6.799999999999999822e+00	1.450596666665316548e+02	4.210820833000526164e+01
6.400000000000000355e+00	1.566293333424503658e+02	5.942834804396959214e+01
6.599999999999999645e+00	1.543141428661251098e+02	4.284190500188073969e+01
6.599999999999999645e+00	1.431287619130931148e+02	4.821742913591330648e+01
6.299999999999999822e+00	1.503222142944642030e+02	3.564173178040920931e+01
7.099999999999999645e+00	1.397666428652783566e+02	4.022491612288017393e+01
6.700000000000000178e+00	1.511054285802240713e+02	3.723604202921571726e+01
6.500000000000000000e+00	1.562512500090950311e+02	3.869049685307177811e+01
6.700000000000000178e+00	1.465284285799576480e+02	4.718131638720058874e+01
7.500000000000000000e+00	1.350235119126213021e+02	3.971537303418323006e+01
6.799999999999999822e+00	1.516327381040642877e+02	5.035327720669781826e+01
6.299999999999999822e+00	1.586808333425697697e+02	4.710779117222143242e+01
6.200000000000000178e+00	1.591896190568851068e+02	4.892553848640672953e+01
6.900000000000000355e+00	1.491145714372510440e+02	4.656537434540754106e+01
6.799999999999999822e+00	1.502107142944576879e+02	4.722514250396442037e+01
6.400000000000000355e+00	1.488432857229495312e+02	4.045571461103106259e+01
6.400000000000000355e+00	1.568735238186550305e+02	5.086847763990427751e+01
6.599999999999999645e+00	1.497847142944329164e+02	4.689716838351673545e+01
6.599999999999999645e+00	1.526883095326971613e+02	4.139525361490900224e+01
3.799999999999999822e+00	2.798908333496250975e+02	6.550987394337371938e+01
3.899999999999999911e+00	2.476258333477470899e+02	6.305698157718326513e+01
3.299999999999999822e+00	3.102383333513915886e+02	6.174030215142131794e+01
3.100000000000000089e+00	3.188133333518907193e+02	6.298816406839957693e+01
3.600000000000000089e+00	2.655600000154576037e+02	4.455027479818969027e+01
3.200000000000000178e+00	3.155975000183701695e+02	4.163268299727195654e+01
3.899999999999999911e+00	2.627958333486300262e+02	7.147428040609652555e+01
3.299999999999999822e+00	3.092000000179978088e+02	6.551406267122385430e+01
3.700000000000000178e+00	2.871725000167156168e+02	7.841937284735129765e+01
3.700000000000000178e+00	2.688200000156473379e+02	3.865305937830211747e+01
3.299999999999999822e+00	2.710250000157757313e+02	4.349107186314324736e+01
3.000000000000000000e+00	2.962100000172416685e+02	4.558405359639741761e+01
3.500000000000000000e+00	3.191908333519127154e+02	8.136181562980992510e+01
3.000000000000000000e+00	2.750350000160091213e+02	3.325859107133978654e+01
3.700000000000000178e+00	2.533241666814089399e+02	3.909819289620297411e+01
3.299999999999999822e+00	2.796291666829432074e+02	6.189687439500337263e+01
3.600000000000000089e+00	3.375133333529792026e+02	9.051362599816485499e+01
3.299999999999999822e+00	3.442466666867044296e+02	6.639135283570372792e+01
3.700000000000000178e+00	2.785883333495493162e+02	7.138251922072198852e+01
7.000000000000000000e+00	1.453021190560767195e+02	4.437497468538923329e+01
6.400000000000000355e+00	1.554227381042848890e+02	4.960545026556940229e+01
6.799999999999999822e+00	1.401472381033957504e+02	4.522541387699097726e+01
6.599999999999999645e+00	1.519020714374132979e+02	4.006747092004549415e+01
7.000000000000000000e+00	1.453272381036972547e+02	4.435561918637352363e+01
6.400000000000000355e+00	1.628886666761480342e+02	4.743979256107313347e+01
7.099999999999999645e+00	1.380080000080331217e+02	4.478269008950514518e+01
6.000000000000000000e+00	1.645890000095803316e+02	5.869172775994577762e+01
6.700000000000000178e+00	1.491159761991558810e+02	4.431204662705523134e+01
6.500000000000000000e+00	1.451082381036845277e+02	3.870414003523099211e+01
6.400000000000000355e+00	1.529790000089045634e+02	4.573866396423652247e+01
7.000000000000000000e+00	1.411267857225003581e+02	4.520665977253201362e+01
5.799999999999999822e+00	1.723587381052707030e+02	4.981486133113573089e+01
7.000000000000000000e+00	1.449496666751038561e+02	4.591607876200191640e+01
6.900000000000000355e+00	1.427723333416437868e+02	4.776917803872711943e+01
6.299999999999999822e+00	1.564736666757746377e+02	5.346013571122796293e+01
7.000000000000000000e+00	1.438346666750389602e+02	4.934707215293973093e+01
6.200000000000000178e+00	1.538838333422905578e+02	5.456237242129155618e+01
3.399999999999999911e+00	2.364383333470958348e+02	5.186600806207094649e+01
3.799999999999999822e+00	2.410758333473658297e+02	4.881317403987758041e+01
3.500000000000000000e+00	3.045166666665829780e+02	7.577282647030759222e+01
3.100000000000000089e+00	2.776349999997474924e+02	2.752136355714328531e+01
3.899999999999999911e+00	2.953200000010617714e+02	8.533535078469643054e+01
2.799999999999999822e+00	3.342633333345494293e+02	4.316701427789035250e+01
3.000000000000000000e+00	2.979050000010837493e+02	5.289548780789372273e+01
3.500000000000000000e+00	2.622900000009542509e+02	3.816451084620310752e+01
3.600000000000000089e+00	2.952883333344076391e+02	8.356230976628151552e+01
3.000000000000000000e+00	3.071750000011174393e+02	6.025530008665872117e+01
6.700000000000000178e+00	1.616385238077182578e+02	6.301993502668996427e+01
6.400000000000000355e+00	1.581855238072218981e+02	6.020920583108337354e+01
6.799999999999999822e+00	1.475451190454719779e+02	4.800851946810754356e+01
6.599999999999999645e+00	1.582195476167452171e+02	5.886953163841204884e+01
6.599999999999999645e+00	1.542297619025175663e+02	5.009888793815086672e+01
6.000000000000000000e+00	1.684450238070726016e+02	5.969441859778386572e+01
6.000000000000000000e+00	1.733858333308102431e+02	6.631660157675099754e+01
6.900000000000000355e+00	1.444113095217080627e+02	4.549012715931472428e+01
6.299999999999999822e+00	1.597687142833893290e+02	4.832795097330402712e+01
6.599999999999999645e+00	1.521270238073100813e+02	4.895769389083632461e+01
5.900000000000000355e+00	1.713973095213153499e+02	7.166822801915810714e+01
6.299999999999999822e+00	1.521631428549285943e+02	5.590806862823537671e+01
6.099999999999999645e+00	1.544302142834670519e+02	5.120309828931550555e+01
6.200000000000000178e+00	1.688989523784945845e+02	5.892094634720710644e+01
6.200000000000000178e+00	1.659961666642511204e+02	6.009650135197095722e+01
6.500000000000000000e+00	1.609852380928954574e+02	5.237719416426779162e+01
6.599999999999999645e+00	1.540676190453770573e+02	5.397582533158892204e+01
6.700000000000000178e+00	1.554668809501186217e+02	4.506829172161265973e+01
6.700000000000000178e+00	1.482430476168904079e+02	4.518299159896615436e+01
6.700000000000000178e+00	1.547140238072724401e+02	5.028900645678283610e+01
6.400000000000000355e+00	1.588448333310218459e+02	4.931733080846125716e+01
6.599999999999999645e+00	1.549204523786980019e+02	4.512593659321331074e+01
6.900000000000000355e+00	1.453340476169327360e+02	4.598291209504918697e+01
6.299999999999999822e+00	1.553421190453585155e+02	4.884464332341607218e+01
6.700000000000000178e+00	1.546645714281609685e+02	5.816545416583560524e+01
6.299999999999999822e+00	1.506532738182929734e+02	5.376926268932511732e+01
6.599999999999999645e+00	1.587713333425750477e+02	4.239156606336884181e+01
3.299999999999999822e+00	2.805000000163272489e+02	5.209959407195862013e+01
3.200000000000000178e+00	2.775333333494878616e+02	8.872751698429873102e+01
3.299999999999999822e+00	3.020100000175792729e+02	4.372207296472437577e+01
4.000000000000000000e+00	2.426225000141224939e+02	5.016167762161137489e+01
3.500000000000000000e+00	3.005916666841634424e+02	5.932525324060291183e+01
3.299999999999999822e+00	2.926833333503697077e+02	3.173815710864151995e+01
3.899999999999999911e+00	2.488400000144843887e+02	4.181624570683094078e+01
3.500000000000000000e+00	2.795966666829413612e+02	6.021380550874739868e+01
3.399999999999999911e+00	3.022766666842614427e+02	5.820233061096405436e+01
3.500000000000000000e+00	2.644116666820574437e+02	4.150768510227455721e+01
3.700000000000000178e+00	2.885900000167981716e+02	6.540616085953517711e+01
3.299999999999999822e+00	2.620933333485891694e+02	4.670221629579147304e+01
3.399999999999999911e+00	2.828100000164617427e+02	6.172254269984856734e+01
3.399999999999999911e+00	3.039650000176931144e+02	4.303048596800148573e+01
3.600000000000000089e+00	2.459175000143142711e+02	4.023588131001267953e+01
3.100000000000000089e+00	2.799783333496301907e+02	4.936489283900527880e+01
3.299999999999999822e+00	2.214508333462234475e+02	5.907514972697821065e+01
4.299999999999999822e+00	2.467066666810268600e+02	5.307017018816935661e+01
3.399999999999999911e+00	2.511516666812855760e+02	3.976700002862250471e+01
3.299999999999999822e+00	3.572216666874597308e+02	6.805059317376377237e+01
3.100000000000000089e+00	2.544883333481465399e+02	5.640911473647478402e+01
6.500000000000000000e+00	1.517827619135968291e+02	4.997112970294043066e+01
6.500000000000000000e+00	1.505371428659053095e+02	5.365590311746511532e+01
6.400000000000000355e+00	1.535786666756060868e+02	5.397549412640863409e+01
6.400000000000000355e+00	1.535026666756016880e+02	4.336461521574616285e+01
6.400000000000000355e+00	1.584769285806531514e+02	5.516294938938251846e+01
6.400000000000000355e+00	1.572674523901065697e+02	5.489012007063865894e+01
6.700000000000000178e+00	1.489565952467656587e+02	4.230380579360156901e+01
6.400000000000000355e+00	1.567625000091247500e+02	5.759451890976608723e+01
6.299999999999999822e+00	1.529290000089016246e+02	5.759883048345567147e+01
6.400000000000000355e+00	1.562235000090919925e+02	6.659447124961697284e+01
6.599999999999999645e+00	1.529644047708084713e+02	5.708407424133109487e+01
6.400000000000000355e+00	1.660175000096634790e+02	6.013203883742266953e+01
6.400000000000000355e+00	1.517629285802623258e+02	4.510522248877385465e+01
6.400000000000000355e+00	1.513642619135724772e+02	3.872439412427866046e+01
6.400000000000000355e+00	1.648022381048308489e+02	6.325288584692508209e+01
6.000000000000000000e+00	1.572022857234360913e+02	5.707160499270413823e+01
6.599999999999999645e+00	1.655420000096358422e+02	5.576468594576772375e+01
6.000000000000000000e+00	1.598650476283530111e+02	5.893588435430508810e+01
3.399999999999999911e+00	2.598133333484564673e+02	5.927967941554359044e+01
3.700000000000000178e+00	2.849000000165833626e+02	5.074184265628007040e+01
3.399999999999999911e+00	3.173391666851381956e+02	5.366680178162598480e+01
3.700000000000000178e+00	2.491758333478372549e+02	5.017051130420918525e+01
3.600000000000000089e+00	2.745391666826469645e+02	6.461842332481509743e+01
3.600000000000000089e+00	2.737733333492690804e+02	6.480767148954858214e+01
2.799999999999999822e+00	2.946591666838180572e+02	3.669992185569716270e+01
3.100000000000000089e+00	3.373750000196378096e+02	7.567660342217966729e+01
3.100000000000000089e+00	2.904983333502425467e+02	4.557235494679930810e+01
3.399999999999999911e+00	2.856633333499611354e+02	5.238420651534755734e+01
3.299999999999999822e+00	3.641366666878622027e+02	6.840450677346731823e+01
3.100000000000000089e+00	2.894533333501817651e+02	4.162547211466628738e+01
3.500000000000000000e+00	3.401266666864646027e+02	6.709361786238108039e+01
3.100000000000000089e+00	2.998900000174559182e+02	6.857041878492583464e+01
3.600000000000000089e+00	2.602100000151461927e+02	6.113247195957177382e+01
3.399999999999999911e+00	2.689191666823197693e+02	4.076880198493283558e+01
2.899999999999999911e+00	2.656283333331606400e+02	3.766413899761595729e+01
3.700000000000000178e+00	2.779224999997472878e+02	8.782635657977326105e+01
3.500000000000000000e+00	2.984083333344121343e+02	8.655154836271523777e+01
3.399999999999999911e+00	3.276241666678585034e+02	4.224157587877098763e+01
3.600000000000000089e+00	2.608616666676156228e+02	4.446530192962498518e+01
4.000000000000000000e+00	2.648616666676301747e+02	5.861138386303234427e+01
3.399999999999999911e+00	3.028683333344351922e+02	3.104997357220194232e+01
3.500000000000000000e+00	2.994033333344225412e+02	9.262796505845435036e+01
3.500000000000000000e+00	3.089674999960522541e+02	4.020103151701048461e+01
3.700000000000000178e+00	2.449274999964358415e+02	4.903741285930394156e+01
3.799999999999999822e+00	2.692358333294154136e+02	4.794401968795097702e+01
3.600000000000000089e+00	2.846633333291909480e+02	5.608588822910061111e+01
3.500000000000000000e+00	3.028116666622601656e+02	5.548447577708194700e+01
3.600000000000000089e+00	2.728399999960296327e+02	5.151894704871374131e+01
3.299999999999999822e+00	2.808649999959128536e+02	6.788067243906823478e+01
4.000000000000000000e+00	2.658374999961315552e+02	5.998932627212964519e+01
3.500000000000000000e+00	2.802191666625889184e+02	3.989491229166043240e+01
3.200000000000000178e+00	3.117441666621301692e+02	4.372087705151333381e+01
3.600000000000000089e+00	2.572583333295897319e+02	3.875481298877577530e+01
3.899999999999999911e+00	2.706566666627280711e+02	4.342969947316974100e+01
3.100000000000000089e+00	3.221649999953118595e+02	5.187680328131882845e+01
3.799999999999999822e+00	2.634441666628330267e+02	5.793661649466024244e+01
3.200000000000000178e+00	3.265733333285810431e+02	4.063863588665774529e+01
3.600000000000000089e+00	2.813258333292395150e+02	6.174575810918685193e+01
3.200000000000000178e+00	2.867683333291603276e+02	2.246725476806635768e+01
3.500000000000000000e+00	2.995899999956403690e+02	5.712260151256678142e+01
3.100000000000000089e+00	3.612333333280766965e+02	6.455368747632815030e+01
3.899999999999999911e+00	2.799116666625934045e+02	4.266683256343835495e+01
3.299999999999999822e+00	2.588749999962328729e+02	3.572487253851060984e+01
3.200000000000000178e+00	2.877716666624790491e+02	4.595842064771896673e+01
3.600000000000000089e+00	2.908716666624339382e+02	4.479701755994334178e+01
3.799999999999999822e+00	2.370408333298839239e+02	3.731977803815990313e+01
3.600000000000000089e+00	3.494108333318837367e+02	7.330479247101933993e+01
3.399999999999999911e+00	3.137508333515960430e+02	3.273976663034581236e+01
3.299999999999999822e+00	2.330366666802312068e+02	3.296320604506740182e+01
6.799999999999999822e+00	1.541993333423089041e+02	4.344647810009017519e+01
6.500000000000000000e+00	1.474921666752518377e+02	5.083664242926554522e+01
6.900000000000000355e+00	1.427603809606907248e+02	4.693231889125797096e+01
6.599999999999999645e+00	1.538272261994301289e+02	4.363165678131972669e+01
6.700000000000000178e+00	1.513896428659549258e+02	4.103975640863266960e+01
6.200000000000000178e+00	1.604105000093371132e+02	5.906194035804077203e+01
6.400000000000000355e+00	1.651920000096154411e+02	5.620858644940743432e+01
6.500000000000000000e+00	1.506961428659145099e+02	5.090752231159208918e+01
6.599999999999999645e+00	1.525573809612609750e+02	4.376812189890451066e+01
7.000000000000000000e+00	1.416012976272899095e+02	4.284596607740540009e+01
6.799999999999999822e+00	1.532821904851126646e+02	4.822061891435900094e+01
6.700000000000000178e+00	1.469057142942653229e+02	4.564026827976467615e+01
6.400000000000000355e+00	1.539769285803912169e+02	3.768249910318487395e+01
6.400000000000000355e+00	1.592930833426053994e+02	5.014477610299978494e+01
6.299999999999999822e+00	1.569558809615169821e+02	4.826202401457304347e+01
6.400000000000000355e+00	1.579240000091924117e+02	5.430659667677999636e+01
6.700000000000000178e+00	1.520562381040888909e+02	4.945921080274564474e+01
6.200000000000000178e+00	1.589795238187776363e+02	5.184915939695311948e+01
6.400000000000000355e+00	1.556420714376309888e+02	4.369768316900868399e+01
6.400000000000000355e+00	1.609243095331765403e+02	5.325910322892853799e+01
6.700000000000000178e+00	1.437610000083680006e+02	4.124893361599105646e+01
6.700000000000000178e+00	1.494905000087015026e+02	4.795569626090002657e+01
3.399999999999999911e+00	2.917725000169833720e+02	6.168276088317198003e+01
3.399999999999999911e+00	2.820300000164163521e+02	4.406643857672689535e+01
3.899999999999999911e+00	2.733775000159126876e+02	5.610314777841542622e+01
3.200000000000000178e+00	2.752550000160219383e+02	5.961293141844462440e+01
3.799999999999999822e+00	2.629766666819739385e+02	4.880251439951020842e+01
3.299999999999999822e+00	3.112033333514477249e+02	7.200356081768767069e+01
3.799999999999999822e+00	2.429833333474768153e+02	4.968205352083755599e+01
3.600000000000000089e+00	2.552533333481909779e+02	4.433633741334487866e+01
3.799999999999999822e+00	2.596641666817783971e+02	6.931534691384678126e+01
3.399999999999999911e+00	2.955703333505377373e+02	4.394905798126789875e+01
3.799999999999999822e+00	2.761975000160767877e+02	7.112976572605111869e+01
3.200000000000000178e+00	3.006075000174976708e+02	3.100526921021869242e+01
3.399999999999999911e+00	3.094383333513450225e+02	8.378333238776328074e+01
3.899999999999999911e+00	2.482416666811162429e+02	4.344966487810739153e+01
3.500000000000000000e+00	2.785783333495487568e+02	6.765364951246183978e+01
3.299999999999999822e+00	2.935200000170851240e+02	5.059376892032600637e+01
3.399999999999999911e+00	2.375916666804963029e+02	4.365855337904830691e+01
3.799999999999999822e+00	2.707066666824238723e+02	5.823800263463715510e+01
6.700000000000000178e+00	1.508947142944975326e+02	4.434207657507361944e+01
6.799999999999999822e+00	1.500255714373040803e+02	4.818386959988855267e+01
6.299999999999999822e+00	1.594106428664217958e+02	5.627127080497835010e+01
6.200000000000000178e+00	1.547024523899572728e+02	5.546393889903915664e+01
6.799999999999999822e+00	1.509025357230694055e+02	4.779421891963212232e+01
6.700000000000000178e+00	1.432713095321489902e+02	4.965402793109588941e+01
6.599999999999999645e+00	1.530895000089109885e+02	5.120763284507108892e+01
6.500000000000000000e+00	1.538701666756230679e+02	5.678266735010468125e+01
6.799999999999999822e+00	1.533523809613072331e+02	4.489838000378526317e+01
6.500000000000000000e+00	1.574587619139271908e+02	5.108630034747119453e+01
5.900000000000000355e+00	1.775224523912855261e+02	6.016752622574669829e+01
6.299999999999999822e+00	1.556327619138209002e+02	4.630208231914473060e+01
6.500000000000000000e+00	1.530756904851006652e+02	4.962696788853676111e+01
6.400000000000000355e+00	1.618321666760865298e+02	5.047934907221463163e+01
6.400000000000000355e+00	1.515888928659664998e+02	4.281589584761123035e+01
2.700000000000000178e+00	3.002066666664914578e+02	2.765759976666388553e+01
3.200000000000000178e+00	2.544049999997685916e+02	6.302168348874396031e+01
3.000000000000000000e+00	3.178950000011544148e+02	7.016032471931580972e+01
2.799999999999999822e+00	2.387708333342019671e+02	2.702001811983399193e+01
3.299999999999999822e+00	3.316983333345400524e+02	5.083086422099538026e+01
3.899999999999999911e+00	2.758591666676702516e+02	7.303798022772494392e+01
3.399999999999999911e+00	2.483133333342367166e+02	6.213480581805269765e+01
3.799999999999999822e+00	2.729525000009929840e+02	1.916039885747111882e+01
3.500000000000000000e+00	2.766849999964270523e+02	4.707323560740227464e+01
3.899999999999999911e+00	2.620316666628535813e+02	5.627382170352983337e+01
3.399999999999999911e+00	2.721349999960399373e+02	7.442169899151453194e+01
7.000000000000000000e+00	1.412705238074680381e+02	4.589212548396979230e+01
6.200000000000000178e+00	1.544894999977518921e+02	4.609412855855113378e+01
7.000000000000000000e+00	1.509449047597082085e+02	5.357557271326059833e+01
6.900000000000000355e+00	1.420467142836472192e+02	4.622260013202834017e+01
6.500000000000000000e+00	1.508399999978049948e+02	4.192757665992898808e+01
6.700000000000000178e+00	1.461696190454919986e+02	4.858777847511798598e+01
6.400000000000000355e+00	1.596145952357725264e+02	5.516811885011891547e+01
6.599999999999999645e+00	1.562460119024882204e+02	5.585300503176890885e+01
6.400000000000000355e+00	1.522509999977844473e+02	4.762749165960792652e+01
6.900000000000000355e+00	1.529827380930119034e+02	6.696727659468112392e+01
6.400000000000000355e+00	1.509226428549466448e+02	3.951126401362322582e+01
6.599999999999999645e+00	1.660465238071074907e+02	6.779166152895406583e+01
6.500000000000000000e+00	1.494711904740153727e+02	4.141746227685955262e+01
6.299999999999999822e+00	1.532529761882460662e+02	5.733799489672462357e+01
6.900000000000000355e+00	1.490323571406884469e+02	4.733717538911979261e+01
6.900000000000000355e+00	1.475380952359482762e+02	5.675895088322518234e+01
6.299999999999999822e+00	1.504140238073349849e+02	6.072268128450524216e+01
6.200000000000000178e+00	1.678228333308911715e+02	5.828946698483233746e+01
6.500000000000000000e+00	1.567259047596241146e+02	6.058636598758006642e+01
6.599999999999999645e+00	1.523766428549254783e+02	6.106113260620382732e+01
6.500000000000000000e+00	1.606016349182978615e+02	5.808124968626630391e+01
6.599999999999999645e+00	1.539452619044891151e+02	5.051175639058613598e+01
6.799999999999999822e+00	1.478988333419421792e+02	5.385106754824251141e+01
6.799999999999999822e+00	1.462344047704167451e+02	4.442828506457524895e+01
7.000000000000000000e+00	1.441376428655327686e+02	5.294665607784563832e+01
6.000000000000000000e+00	1.509540000087866645e+02	5.674212411745514828e+01
3.200000000000000178e+00	3.206341666853300580e+02	5.927843265117913063e+01
3.100000000000000089e+00	2.611600000152014900e+02	5.881446959869042246e+01
3.799999999999999822e+00	3.053633333511078263e+02	6.331117274003872808e+01
2.600000000000000089e+00	2.860500000166503014e+02	6.059000000352680360e+01
3.399999999999999911e+00	3.266550000190138121e+02	5.477550140268142798e+01
3.700000000000000178e+00	2.843250000165498363e+02	4.342003820909291534e+01
3.399999999999999911e+00	2.430225000141457770e+02	7.986226904424812290e+01
3.600000000000000089e+00	2.826825000164542416e+02	7.819817797715148799e+01
3.100000000000000089e+00	3.051233333510938337e+02	4.427993426468784577e+01
3.299999999999999822e+00	2.955266666838685978e+02	7.115743023143249957e+01
3.200000000000000178e+00	2.532066666814052383e+02	5.725347486721530998e+01
2.899999999999999911e+00	3.299750000192070729e+02	4.220294017867390579e+01
3.399999999999999911e+00	2.893333333501747688e+02	6.122178414949619452e+01
3.000000000000000000e+00	2.626650000152891380e+02	6.034394006734805771e+01
3.200000000000000178e+00	2.406000000140047632e+02	5.575021298949015858e+01
3.799999999999999822e+00	2.646891666820735622e+02	5.017349982696107702e+01
3.100000000000000089e+00	3.210766666853558036e+02	5.455624406209798138e+01
3.600000000000000089e+00	2.954183333505289966e+02	7.584368932965348620e+01
3.299999999999999822e+00	2.724208333491902749e+02	5.356931263166380575e+01
3.600000000000000089e+00	2.847350000165737356e+02	8.867316164623426289e+01
3.700000000000000178e+00	2.807008333496722798e+02	4.532963413311060918e+01
6.500000000000000000e+00	1.537153333422807293e+02	4.948155261183885045e+01
6.700000000000000178e+00	1.427329523892605323e+02	4.372165874752987236e+01
6.299999999999999822e+00	1.536967381041844476e+02	5.301575728859047842e+01
6.700000000000000178e+00	1.532303333422525498e+02	5.902336841747678875e+01
6.500000000000000000e+00	1.595284761997619967e+02	5.638033851785962725e+01
6.900000000000000355e+00	1.512201190564211970e+02	4.538836824049170815e+01
6.500000000000000000e+00	1.640036666762129300e+02	5.055060383233153942e+01
6.599999999999999645e+00	1.453399285798871574e+02	3.759040560421512112e+01
6.500000000000000000e+00	1.525305952469736894e+02	4.285330377381519895e+01
6.299999999999999822e+00	1.562136666757594980e+02	4.963899752019665357e+01
6.500000000000000000e+00	1.509316666754520497e+02	4.655692610723038172e+01
7.200000000000000178e+00	1.405980595319934139e+02	4.216092448946453430e+01
6.200000000000000178e+00	1.617639285808444924e+02	5.624369494259214264e+01
6.599999999999999645e+00	1.514602381040542411e+02	4.471335406081571762e+01
6.200000000000000178e+00	1.579822857234814819e+02	5.329456233446764912e+01
6.400000000000000355e+00	1.621187619141984726e+02	5.765206339502380928e+01
6.400000000000000355e+00	1.583892619139814144e+02	5.630462598284649545e+01
6.299999999999999822e+00	1.533390238184493057e+02	5.071136997432682847e+01
3.299999999999999822e+00	2.520816666813397546e+02	7.850322934619366322e+01
3.299999999999999822e+00	2.873333333500582967e+02	5.828502526816428286e+01
3.899999999999999911e+00	2.792780000162561009e+02	8.132589827868233101e+01
3.500000000000000000e+00	2.927883333503758649e+02	4.492724369065190615e+01
3.000000000000000000e+00	3.190783333519061102e+02	6.821279534479330664e+01
3.299999999999999822e+00	3.344050000194649215e+02	1.091998466583535503e+02
3.200000000000000178e+00	2.823950000164376206e+02	5.593829961328960820e+01
3.700000000000000178e+00	2.755600000160396803e+02	7.527101059340650124e+01
3.100000000000000089e+00	3.242200000188720992e+02	6.509053056245228674e+01
2.899999999999999911e+00	2.812083333497017748e+02	3.594825246548507636e+01
3.500000000000000000e+00	2.688675000156501369e+02	7.447575487349402579e+01
3.600000000000000089e+00	2.902683333502291703e+02	4.174731667787002465e+01
3.600000000000000089e+00	2.702450000157303407e+02	6.490893825572889853e+01
3.200000000000000178e+00	3.181983333518549557e+02	4.012391832328297880e+01
2.899999999999999911e+00	2.252499999998760245e+02	4.002643033183866095e+01
3.200000000000000178e+00	3.025883333330581308e+02	6.857836239534712774e+01
3.399999999999999911e+00	3.164533333344832613e+02	7.697140892105025500e+01
3.200000000000000178e+00	3.308216666678702040e+02	4.958152616011663838e+01
2.899999999999999911e+00	3.750083333346976247e+02	4.682707194856335775e+01
3.200000000000000178e+00	2.999625000010912572e+02	4.283744795504946978e+01
3.200000000000000178e+00	3.297441666678662955e+02	4.456352202916121996e+01
3.100000000000000089e+00	3.314683333345392384e+02	4.918854765430234721e+01
3.200000000000000178e+00	3.360508333290563314e+02	3.926635845505477818e+01
3.000000000000000000e+00	3.432074999950056622e+02	5.540337928070599816e+01
2.600000000000000089e+00	3.981816666608723381e+02	5.047236724874861835e+01
3.100000000000000089e+00	3.687274999946342859e+02	5.836181305988484525e+01
3.000000000000000000e+00	3.212249999953255610e+02	5.349499999922154814e+01
3.299999999999999822e+00	2.626949999961772733e+02	4.627563990341554501e+01
2.600000000000000089e+00	3.224283333286413722e+02	2.539085566336976996e+01
2.799999999999999822e+00	3.784249999944931915e+02	3.157462566388095837e+01
2.500000000000000000e+00	3.074999999955252861e+02	3.610881811465873881e+01
3.200000000000000178e+00	2.994691666623087940e+02	5.711768671028956845e+01
2.899999999999999911e+00	3.157149999954057193e+02	3.819608371060414242e+01
3.100000000000000089e+00	3.255549999952625626e+02	5.792090488355084688e+01
3.200000000000000178e+00	3.222216666619777357e+02	6.109800746073858591e+01
3.200000000000000178e+00	2.802916666625878861e+02	4.029543713861054499e+01
3.000000000000000000e+00	3.250999999952691724e+02	7.008100864584002920e+01
2.799999999999999822e+00	2.987266666623196443e+02	3.190324114856816706e+01
2.899999999999999911e+00	3.733691666612334075e+02	6.100174689369733727e+01
3.000000000000000000e+00	3.333166666618162708e+02	4.710483121433519926e+01
3.000000000000000000e+00	3.174108333287143751e+02	4.528909961088321268e+01
3.600000000000000089e+00	2.815958333292355746e+02	4.567374434721919130e+01
2.700000000000000178e+00	3.209049999953302290e+02	6.269499999908767052e+01
3.299999999999999822e+00	3.015524999956118108e+02	5.267266295472951754e+01
2.700000000000000178e+00	2.428183333297998558e+02	6.369010411200579114e+01
3.200000000000000178e+00	3.200341666620095680e+02	2.875961865170584630e+01
3.600000000000000089e+00	2.635133333317234019e+02	5.068697883510649405e+01
3.100000000000000089e+00	2.996775000174435490e+02	3.748698934840923869e+01
3.100000000000000089e+00	3.145816666849777334e+02	5.870510556419270642e+01
2.700000000000000178e+00	4.123533333573354867e+02	2.812896659864174964e+01
3.399999999999999911e+00	3.072200000178825690e+02	7.795618134457247095e+01
3.000000000000000000e+00	3.486033333536247483e+02	4.611518818137050602e+01
3.000000000000000000e+00	3.145350000183083239e+02	4.919258856647890354e+01
2.899999999999999911e+00	3.578083333541604816e+02	6.725403231065295984e+01
3.500000000000000000e+00	2.284591666799647101e+02	4.576596790378796697e+01
6.400000000000000355e+00	1.612045000093833380e+02	5.930818755648657259e+01
6.099999999999999645e+00	1.676260476288047414e+02	6.127283269172962576e+01
5.599999999999999645e+00	1.661061666763353060e+02	5.927031729040788832e+01
6.200000000000000178e+00	1.586236666758997558e+02	4.361461643054202852e+01
6.299999999999999822e+00	1.583015238187381897e+02	5.170525204565070965e+01
6.599999999999999645e+00	1.613522857236776531e+02	4.903579734198249440e+01
5.799999999999999822e+00	1.569115238186572583e+02	5.880364651679012411e+01
6.200000000000000178e+00	1.589220476282981167e+02	5.440758644594201598e+01
6.900000000000000355e+00	1.454256785798934573e+02	4.668623763296479723e+01
6.000000000000000000e+00	1.607033333426875004e+02	5.823724534608864190e+01
6.400000000000000355e+00	1.672143214383045802e+02	7.280960975251693412e+01
6.599999999999999645e+00	1.502053333420764147e+02	5.188209772504639972e+01
6.200000000000000178e+00	1.754681666768802302e+02	5.314116816941903920e+01
6.599999999999999645e+00	1.504827381039973488e+02	5.281509143139859219e+01
6.299999999999999822e+00	1.592825595330810131e+02	4.653414117276074791e+01
5.200000000000000178e+00	1.772395000103167035e+02	5.143438265721524516e+01
6.400000000000000355e+00	1.619984047713342932e+02	5.794510883574160687e+01
6.000000000000000000e+00	1.732236904862734264e+02	6.511902818423989459e+01
6.200000000000000178e+00	1.664570714382604990e+02	5.423770252169860839e+01
5.900000000000000355e+00	1.723195000100303105e+02	6.031421706653395631e+01
5.700000000000000178e+00	1.774336666769946476e+02	7.512678894834886023e+01
3.100000000000000089e+00	3.670566666880321236e+02	7.773670961630720910e+01
3.100000000000000089e+00	3.141983333516221251e+02	5.507993137055827049e+01
3.299999999999999822e+00	3.388191666863884848e+02	4.610867249401033519e+01
2.600000000000000089e+00	3.325325000193514029e+02	4.608822916775435630e+01
3.700000000000000178e+00	2.634266666820001319e+02	5.077200431349129417e+01
3.299999999999999822e+00	3.022633333509273825e+02	3.798158506405101775e+01
3.200000000000000178e+00	3.235683333521674854e+02	6.771521440003026271e+01
2.899999999999999911e+00	3.083125000179461495e+02	4.395801578173747259e+01
3.100000000000000089e+00	3.649366666879087688e+02	5.653199072263301161e+01
3.200000000000000178e+00	3.736616666884166307e+02	4.355393440923611337e+01
3.100000000000000089e+00	3.061333333511526575e+02	5.660506966190121148e+01
3.399999999999999911e+00	2.984166666840368407e+02	3.801079254782351313e+01
3.200000000000000178e+00	3.040641666843654889e+02	3.795775465215326960e+01
2.899999999999999911e+00	3.694283333548368660e+02	2.834735733311071115e+01
3.200000000000000178e+00	3.142266666849570811e+02	5.454970516381408885e+01
3.000000000000000000e+00	3.142333333516240828e+02	5.053949265233752186e+01
3.299999999999999822e+00	2.857700000166340146e+02	3.875087719629456728e+01
3.100000000000000089e+00	3.193608333519226221e+02	4.019667204142151462e+01
6.299999999999999822e+00	1.629748809618673135e+02	5.624228303109156002e+01
5.900000000000000355e+00	1.835224285821109902e+02	6.791171923691136669e+01
5.900000000000000355e+00	1.761216190578706460e+02	8.217422244190861136e+01
6.099999999999999645e+00	1.516710000088284005e+02	5.148762956779965805e+01
6.299999999999999822e+00	1.690473095336493827e+02	5.053926998413310656e+01
6.200000000000000178e+00	1.614565238189218235e+02	6.149619395931462407e+01
5.900000000000000355e+00	1.773009166769869296e+02	5.911549378965330703e+01
6.299999999999999822e+00	1.745571547720653314e+02	5.411937833065519499e+01
6.099999999999999645e+00	1.574745238186900735e+02	5.485095823045497809e+01
6.500000000000000000e+00	1.558475476281191163e+02	4.144868017437448060e+01
3.500000000000000000e+00	3.175449999999059401e+02	9.629361015652766298e+01
3.899999999999999911e+00	2.403049999997814723e+02	4.785825198645908074e+01
3.600000000000000089e+00	2.701000000009739779e+02	4.196533642929473018e+01
3.600000000000000089e+00	3.147783333344785319e+02	5.034639237224337904e+01
4.000000000000000000e+00	2.583125000009397354e+02	4.980740158134241113e+01
3.700000000000000178e+00	2.763108333343385539e+02	4.240959007420170934e+01
3.399999999999999911e+00	2.746300000009990754e+02	6.498003215039997826e+01
3.799999999999999822e+00	2.728158333343258164e+02	3.242632111762096514e+01
3.299999999999999822e+00	3.149749999956463853e+02	5.027032707619076746e+01
3.600000000000000089e+00	2.843691666625285279e+02	6.329395216253608680e+01
3.700000000000000178e+00	2.801608333292564339e+02	6.998373896957915008e+01
4.000000000000000000e+00	2.265749999967028998e+02	3.151881592581280600e+01
3.500000000000000000e+00	2.756308333293223995e+02	8.378732860943736682e+01
4.200000000000000178e+00	2.326863333299473311e+02	4.716358984260818232e+01
3.200000000000000178e+00	2.871541666624880236e+02	4.139689738744815628e+01
3.899999999999999911e+00	2.842866666625297398e+02	8.467405785892782433e+01
3.899999999999999911e+00	2.504549999963554114e+02	5.805576579293344963e+01
2.799999999999999822e+00	3.059466666622145681e+02	4.805699613030484585e+01
3.700000000000000178e+00	2.447833333297712670e+02	5.885355188981395713e+01
3.700000000000000178e+00	2.691824999960828677e+02	5.422612046839238076e+01
7.000000000000000000e+00	1.447481428550364910e+02	4.160428833360494139e+01
6.799999999999999822e+00	1.474986666645202718e+02	4.681368833058963475e+01
7.000000000000000000e+00	1.382333809503693942e+02	3.799280011925352341e+01
6.299999999999999822e+00	1.651428095214063774e+02	4.947895564283290781e+01
6.599999999999999645e+00	1.615688095214583768e+02	4.530923313367343042e+01
6.299999999999999822e+00	1.588682857119738969e+02	5.212107401016722008e+01
7.000000000000000000e+00	1.453154761883615720e+02	5.040164685575588521e+01
7.000000000000000000e+00	1.405676428550973185e+02	3.029126866318596356e+01
7.000000000000000000e+00	1.414058214265137110e+02	4.219520459747646157e+01
7.400000000000000355e+00	1.335333928551996792e+02	3.763063124131622317e+01
6.900000000000000355e+00	1.490655357121165139e+02	4.346684099910313392e+01
6.599999999999999645e+00	1.501430476168627592e+02	4.739972067713447501e+01
6.900000000000000355e+00	1.508266904760387206e+02	4.239611039009295723e+01
7.000000000000000000e+00	1.535374761994132200e+02	3.969267619312515194e+01
7.099999999999999645e+00	1.412101428653623714e+02	4.773784512301011063e+01
6.900000000000000355e+00	1.443087857226855988e+02	4.000201562996858229e+01
6.500000000000000000e+00	1.566412857234034277e+02	6.277200362861042038e+01
7.000000000000000000e+00	1.444909523893628602e+02	4.780619578225313404e+01
6.799999999999999822e+00	1.514671428659594028e+02	4.979509580192707574e+01
6.599999999999999645e+00	1.526669523898387695e+02	5.382586991723830749e+01
6.299999999999999822e+00	1.584897619139872234e+02	4.692091734519485868e+01
6.700000000000000178e+00	1.570635833424756242e+02	5.021340498378479111e+01
6.799999999999999822e+00	1.456235000084764124e+02	3.688431804249602664e+01
7.400000000000000355e+00	1.351747142935824968e+02	3.958110247121068426e+01
3.399999999999999911e+00	3.108733333514285277e+02	6.117112843011659606e+01
3.500000000000000000e+00	2.746300000159855585e+02	3.525457961779152072e+01
3.299999999999999822e+00	2.980666666840164680e+02	4.213388660266839736e+01
3.700000000000000178e+00	2.580541666816874340e+02	4.997218070875292284e+01
3.799999999999999822e+00	2.892858333501719699e+02	5.927139242800774355e+01
4.000000000000000000e+00	2.456050000142961380e+02	3.661956637291095973e+01
3.600000000000000089e+00	2.945033333504757138e+02	5.213574683109284535e+01
3.200000000000000178e+00	3.101783333513880621e+02	2.934760733280018030e+01
3.700000000000000178e+00	2.613158333485438902e+02	5.767319456409916256e+01
3.899999999999999911e+00	2.759733333493970235e+02	7.557156664524578105e+01
3.100000000000000089e+00	3.237683333521791837e+02	3.963868061273830534e+01
3.200000000000000178e+00	3.185366666852079334e+02	4.261704466402953528e+01
3.399999999999999911e+00	2.452766666809436629e+02	6.766750471832551739e+01
4.099999999999999645e+00	2.569366666816223415e+02	5.322650958103120189e+01
3.899999999999999911e+00	2.630158333486428432e+02	8.184207620947567818e+01
2.899999999999999911e+00	2.716866666824809045e+02	3.152259559526480714e+01
3.600000000000000089e+00	2.993283333507565089e+02	6.408062409250617009e+01
3.000000000000000000e+00	3.438566666866817059e+02	3.991398772950409324e+01
3.399999999999999911e+00	3.072256666845495374e+02	3.400059406888991731e+01
3.600000000000000089e+00	3.175433333518168411e+02	8.134040536078019556e+01
6.000000000000000000e+00	1.597979761997776791e+02	4.872342456328355809e+01
6.900000000000000355e+00	1.478114881038405315e+02	4.810958950402214640e+01
6.400000000000000355e+00	1.636541428666687921e+02	5.607819360044834411e+01
6.799999999999999822e+00	1.416502381034832183e+02	3.776637103582699950e+01
6.700000000000000178e+00	1.475007460403317054e+02	4.199381469006649326e+01
6.599999999999999645e+00	1.559507063582838668e+02	5.593170136754437038e+01
6.000000000000000000e+00	1.667725000097074712e+02	4.733050181041055282e+01
6.500000000000000000e+00	1.510555714373640228e+02	4.479291597459405239e+01
6.599999999999999645e+00	1.564987381043475239e+02	4.981247242301300560e+01
6.900000000000000355e+00	1.475378333419211572e+02	4.404104053407949948e+01
6.500000000000000000e+00	1.605268690569629371e+02	4.820979826872949303e+01
6.299999999999999822e+00	1.597305952473927562e+02	5.406200437794816338e+01
7.099999999999999645e+00	1.429175000083188820e+02	4.641771462508519619e+01
6.900000000000000355e+00	1.452447619132162515e+02	5.512136869728907129e+01
6.500000000000000000e+00	1.486443452467474913e+02	4.567991471007088933e+01
7.099999999999999645e+00	1.462881071513722304e+02	4.528786690778883894e+01
6.799999999999999822e+00	1.454566190560857137e+02	4.036166515355186135e+01
3.399999999999999911e+00	2.941700000171229021e+02	5.338499258584306517e+01
3.399999999999999911e+00	2.820383333497501326e+02	6.860073503514995252e+01
3.000000000000000000e+00	3.578316666874951579e+02	9.551051075165030113e+01
3.399999999999999911e+00	3.188183333518909421e+02	5.525138457659660673e+01
3.600000000000000089e+00	2.660283333488182507e+02	5.300375027906184044e+01
3.399999999999999911e+00	3.107900000180903817e+02	7.510554526037215339e+01
3.399999999999999911e+00	2.993941666840937046e+02	4.561222999353467600e+01
3.200000000000000178e+00	3.547558333539828368e+02	3.463658092152918755e+01
3.600000000000000089e+00	2.811250000163636287e+02	7.521054546056363677e+01
2.500000000000000000e+00	2.418449999998388762e+02	1.300194468162144901e+01
3.600000000000000089e+00	2.716549999997529312e+02	4.763736351415216319e+01
3.600000000000000089e+00	2.496658333342318201e+02	3.260351694638259090e+01
3.600000000000000089e+00	2.501116666675765714e+02	4.237360700472093811e+01
3.500000000000000000e+00	2.780183333343447885e+02	6.257859282427409653e+01
3.700000000000000178e+00	3.288675000011963903e+02	4.405794254368129259e+01
3.600000000000000089e+00	2.672550000009723021e+02	6.886850616660105118e+01
3.299999999999999822e+00	2.902816666677227317e+02	4.421504129365213487e+01
4.000000000000000000e+00	2.535174999969819964e+02	5.863760166950736163e+01
3.600000000000000089e+00	2.931733333290670771e+02	7.607639338779722493e+01
3.700000000000000178e+00	3.187258333286952734e+02	6.923754406720618704e+01
3.899999999999999911e+00	2.648099999961465301e+02	4.332750599673313729e+01
3.200000000000000178e+00	3.586599999947808328e+02	7.066261555219436730e+01
3.200000000000000178e+00	3.021649999956028978e+02	4.714277899532547877e+01
3.600000000000000089e+00	2.937324999957256182e+02	6.868993365655340710e+01
2.899999999999999911e+00	2.994033333289764300e+02	4.609310510597190103e+01
3.600000000000000089e+00	2.953616666623685774e+02	4.817559092927827180e+01
3.899999999999999911e+00	2.598566666628852317e+02	6.166416276503277771e+01
3.700000000000000178e+00	2.872208333291537201e+02	5.074208001184559436e+01
3.500000000000000000e+00	2.896224999957854607e+02	4.881125638940543610e+01
3.299999999999999822e+00	2.336299999966002474e+02	3.558338961197171102e+01
3.600000000000000089e+00	2.518249999963354639e+02	3.297877089391994332e+01
4.099999999999999645e+00	2.616391666628593384e+02	5.866800589949804134e+01
2.899999999999999911e+00	2.979449999956643182e+02	5.209859079480868616e+01
3.799999999999999822e+00	2.622816666628499434e+02	4.629186298533119981e+01
3.399999999999999911e+00	3.203699999953379915e+02	5.171241410770790026e+01
3.100000000000000089e+00	2.132524999968967734e+02	3.110600001419650340e+01
4.000000000000000000e+00	2.480383333297239119e+02	6.226641840246012549e+01
4.000000000000000000e+00	2.683749999960946298e+02	4.066356403713331957e+01
3.299999999999999822e+00	2.649449999961445315e+02	6.463140312720534553e+01
3.100000000000000089e+00	3.229358333286339757e+02	3.740268231458172465e+01
3.600000000000000089e+00	2.801816666625894641e+02	7.016305233522203366e+01
3.700000000000000178e+00	2.177308333305039980e+02	3.151373314353192612e+01
4.000000000000000000e+00	2.743225000159676483e+02	7.598733869746746450e+01
4.000000000000000000e+00	2.575300000149902075e+02	6.048963703328085728e+01
3.500000000000000000e+00	2.712283333491208737e+02	6.729713202930329885e+01
4.000000000000000000e+00	2.567075000149423545e+02	6.646351107791068102e+01
3.399999999999999911e+00	2.817108333497310468e+02	4.111995745079840958e+01
3.700000000000000178e+00	2.742125000159612682e+02	4.432025249904195618e+01
3.899999999999999911e+00	2.461425000143273678e+02	5.408166048204134313e+01
3.899999999999999911e+00	2.206825000128454235e+02	3.761385196670015318e+01
3.700000000000000178e+00	2.460358333476544885e+02	5.040791326451990528e+01
3.899999999999999911e+00	2.804316666829898850e+02	5.213490076887289604e+01
2.600000000000000089e+00	2.915750000169718987e+02	2.974145523205040575e+01
3.700000000000000178e+00	2.500975000145575962e+02	4.446998710714871805e+01
6.799999999999999822e+00	1.521087142945681592e+02	5.001791590620352679e+01
7.200000000000000178e+00	1.402992619129284151e+02	4.883439551796376321e+01
6.900000000000000355e+00	1.451930000084513210e+02	5.191684832335504041e+01
6.900000000000000355e+00	1.478247619133664443e+02	4.745224158339112819e+01
6.900000000000000355e+00	1.441009404845782456e+02	4.969599815704772539e+01
5.900000000000000355e+00	1.613508333427251955e+02	6.013019524328073828e+01
6.799999999999999822e+00	1.495676785801345829e+02	5.145660310533628490e+01
6.299999999999999822e+00	1.560800000090850403e+02	5.217899935885200335e+01
7.299999999999999822e+00	1.380004761985089203e+02	3.499111878166552714e+01
6.900000000000000355e+00	1.453603333417944157e+02	4.762491464180609313e+01
6.400000000000000355e+00	1.510745476278413264e+02	4.602542758718512061e+01
6.700000000000000178e+00	1.421836666749428275e+02	3.950357963936946248e+01
6.500000000000000000e+00	1.496069523896606768e+02	4.729279114580232601e+01
7.099999999999999645e+00	1.439618452464749225e+02	4.329479328726217346e+01
7.200000000000000178e+00	1.398689047700461856e+02	4.471156470190577181e+01
7.000000000000000000e+00	1.392813333414405577e+02	4.489677642951475889e+01
7.200000000000000178e+00	1.368172857222495509e+02	3.894433211322061794e+01
6.700000000000000178e+00	1.524145476279192906e+02	4.200587682538723300e+01
7.000000000000000000e+00	1.372488571508460780e+02	4.471111468289016955e+01
3.700000000000000178e+00	2.812500000163708478e+02	8.158022189790690959e+01
3.100000000000000089e+00	2.815750000163867526e+02	6.742407202077325223e+01
4.099999999999999645e+00	2.371691666804717045e+02	5.647064336786908001e+01
3.299999999999999822e+00	3.162083333517390429e+02	4.321710538044759176e+01
3.600000000000000089e+00	2.233083333463316080e+02	4.808960854212516978e+01
3.399999999999999911e+00	3.192358333519152893e+02	6.008335681086530400e+01
3.600000000000000089e+00	2.711650000157839031e+02	5.279832107930604934e+01
3.899999999999999911e+00	2.599808333484662057e+02	6.650203606047696780e+01
3.500000000000000000e+00	2.801525000163070445e+02	6.580725691983347758e+01
3.500000000000000000e+00	2.842583333498793081e+02	7.534191668979853773e+01
3.500000000000000000e+00	2.456441666809650428e+02	3.332514042509232866e+01
3.299999999999999822e+00	3.135175000182491090e+02	3.024405947856627819e+01
3.899999999999999911e+00	2.565900000149355265e+02	4.051260316324412258e+01
3.700000000000000178e+00	2.446176666809053017e+02	4.515901465182962937e+01
3.799999999999999822e+00	2.666108333488521680e+02	6.073978819094774195e+01
3.899999999999999911e+00	2.287233333466467684e+02	3.696995392878263686e+01
3.200000000000000178e+00	3.241733333522027465e+02	5.309216920852006893e+01
6.599999999999999645e+00	1.537847619137133393e+02	4.980995110540336412e+01
6.799999999999999822e+00	1.455999047703797942e+02	4.559999198116110364e+01
6.900000000000000355e+00	1.464490714370959097e+02	3.986604822814474858e+01
7.099999999999999645e+00	1.447895079449357922e+02	4.441904631642077561e+01
6.599999999999999645e+00	1.464134285799509314e+02	3.604990309585120656e+01
6.900000000000000355e+00	1.449239285798642527e+02	4.345453593769021694e+01
6.400000000000000355e+00	1.567291666757894859e+02	4.483850598591417480e+01
7.000000000000000000e+00	1.368558095317756056e+02	3.537307900166392471e+01
7.000000000000000000e+00	1.546553571518592776e+02	5.391482748722173568e+01
3.200000000000000178e+00	3.057549999998233261e+02	3.432978292647998586e+01
3.399999999999999911e+00	2.606433333330962796e+02	3.858767543561592106e+01
3.200000000000000178e+00	2.514383333342480569e+02	3.658571868991258924e+01
3.700000000000000178e+00	3.072750000011178599e+02	5.448343674322173058e+01
3.399999999999999911e+00	2.622475000009540622e+02	3.823828807048326439e+01
3.200000000000000178e+00	2.665283333343029426e+02	5.598716981827165995e+01
3.600000000000000089e+00	2.798933333343516097e+02	5.396183756684153821e+01
3.799999999999999822e+00	3.045708333344413177e+02	5.193979183192239901e+01
3.799999999999999822e+00	2.733616666633274690e+02	4.955973790137716151e+01
3.700000000000000178e+00	2.790608333292724410e+02	5.845254647628438249e+01
4.200000000000000178e+00	2.185508333301530115e+02	4.256318094802104213e+01
3.100000000000000089e+00	3.274683333285680646e+02	3.889950442224765936e+01
3.899999999999999911e+00	2.481124999963894879e+02	6.954943575838500180e+01
3.299999999999999822e+00	3.069508333288666222e+02	4.930849339506910667e+01
3.399999999999999911e+00	3.228241666619689454e+02	3.217628293528071737e+01
3.600000000000000089e+00	2.781791666626186270e+02	7.337501809156269417e+01
3.500000000000000000e+00	2.576649999962504580e+02	6.619908646282233633e+01
3.399999999999999911e+00	3.160083333287348069e+02	9.292063081748649722e+01
3.500000000000000000e+00	2.812066666625745484e+02	5.371054783232870022e+01
3.899999999999999911e+00	2.667483333294516115e+02	5.662311313820985248e+01
6.500000000000000000e+00	1.543729761882297566e+02	5.018763410321567164e+01
6.799999999999999822e+00	1.361542857123044143e+02	3.289806177224202344e+01
7.200000000000000178e+00	1.412492976169921803e+02	4.415244880660519300e+01
6.599999999999999645e+00	1.543636666644203785e+02	4.819822064598072586e+01
6.700000000000000178e+00	1.447687619026552284e+02	4.868727686377719976e+01
6.500000000000000000e+00	1.591804047595883844e+02	4.516645359962303985e+01
6.200000000000000178e+00	1.632015952357203332e+02	5.597355976649822651e+01
6.400000000000000355e+00	1.470121666645273422e+02	4.698827299985690331e+01
7.000000000000000000e+00	1.438546666645733012e+02	3.697135262044866977e+01
7.099999999999999645e+00	1.375554999979983108e+02	3.900640507493164932e+01
6.500000000000000000e+00	1.537947619025239021e+02	4.587855364258894042e+01
6.700000000000000178e+00	1.539050476168079911e+02	4.670960362045369152e+01
6.200000000000000178e+00	1.562562142852553109e+02	5.289886487373754420e+01
7.099999999999999645e+00	1.424500000082916813e+02	5.082154682935617984e+01
6.700000000000000178e+00	1.517123809612117498e+02	4.588773531731376920e+01
6.799999999999999822e+00	1.485934285800778412e+02	4.570471988053108703e+01
7.099999999999999645e+00	1.412734166748898588e+02	3.876869026692806131e+01
6.799999999999999822e+00	1.504776666754256098e+02	5.319395566681889420e+01
6.599999999999999645e+00	1.564008571519608779e+02	5.015262161453613032e+01
6.700000000000000178e+00	1.410630714367823657e+02	4.512092750910828443e+01
7.000000000000000000e+00	1.503079761992252656e+02	5.048528901414314163e+01
6.500000000000000000e+00	1.545426190566145976e+02	5.044200032382935461e+01
6.400000000000000355e+00	1.505651904849545133e+02	5.424609145881798611e+01
2.899999999999999911e+00	2.782450000161960020e+02	4.285426778593453889e+01
3.200000000000000178e+00	3.449166666867434969e+02	4.120008063416238997e+01
3.600000000000000089e+00	2.794791666829345331e+02	4.280676201344057574e+01
3.700000000000000178e+00	2.618016666819055445e+02	6.786273690943188797e+01
3.299999999999999822e+00	3.285833333524594195e+02	5.494013297738977286e+01
4.000000000000000000e+00	2.523016666813525717e+02	5.147807462524261979e+01
3.399999999999999911e+00	2.804233333496561613e+02	4.860656740240381879e+01
3.500000000000000000e+00	2.583208333483696038e+02	5.382942636614959753e+01
3.600000000000000089e+00	2.902758333502296182e+02	6.382385234460949874e+01
3.799999999999999822e+00	2.759816666827308609e+02	5.007789342848870717e+01
3.700000000000000178e+00	2.301233333467282591e+02	3.826133410132246127e+01
3.799999999999999822e+00	3.197575000186124043e+02	5.595999883546011233e+01
3.700000000000000178e+00	2.661508333488253584e+02	5.450947150086808790e+01
3.299999999999999822e+00	3.049025000177476841e+02	4.069561176650299927e+01
3.799999999999999822e+00	2.775733333494902695e+02	4.857865447030089001e+01
3.700000000000000178e+00	2.875258333500695471e+02	7.251435802520354912e+01
3.799999999999999822e+00	2.599753333484658810e+02	5.104764359381242400e+01
3.700000000000000178e+00	2.853950000166121868e+02	6.710442181958478614e+01
3.399999999999999911e+00	2.950458333505072801e+02	3.959762422744408639e+01
3.700000000000000178e+00	2.719658333491638018e+02	3.186764519587616107e+01
6.900000000000000355e+00	1.493341904848828676e+02	4.883640172571407589e+01
6.599999999999999645e+00	1.477820714371734425e+02	5.397661731328480528e+01
6.799999999999999822e+00	1.464529047704281197e+02	4.164325796837489690e+01
6.599999999999999645e+00	1.460563333418349430e+02	4.457898752606926962e+01
6.900000000000000355e+00	1.348558333411829722e+02	3.272582718870420138e+01
7.299999999999999822e+00	1.403247261986441572e+02	4.413535214747810898e+01
6.700000000000000178e+00	1.470579047704646598e+02	4.230911020259572553e+01
6.700000000000000178e+00	1.460378888973894220e+02	4.538743915475374280e+01
6.900000000000000355e+00	1.409787857224917502e+02	3.731230158332348879e+01
6.500000000000000000e+00	1.516842381040672763e+02	5.099975635501870386e+01
6.500000000000000000e+00	1.563044285805266895e+02	5.141025685209145024e+01
6.900000000000000355e+00	1.545697619137590380e+02	4.191295191909380691e+01
6.700000000000000178e+00	1.439233928655202988e+02	4.050468527666977536e+01
6.799999999999999822e+00	1.476787619133579312e+02	4.019367310674956428e+01
6.700000000000000178e+00	1.457893333418194004e+02	5.738914738156653073e+01
6.299999999999999822e+00	1.591430000092633463e+02	5.806831176826911189e+01
7.099999999999999645e+00	1.387809285795066785e+02	4.455194142087940179e+01
3.899999999999999911e+00	2.660225000154845247e+02	4.530356756362603221e+01
3.299999999999999822e+00	2.867141666833556428e+02	4.846489930480966990e+01
3.399999999999999911e+00	3.250341666855861718e+02	3.759259780649851734e+01
3.600000000000000089e+00	2.669358333488710855e+02	5.399147842631479932e+01
3.600000000000000089e+00	3.151733333516788207e+02	5.860235256607595744e+01
3.899999999999999911e+00	2.568016666816145630e+02	7.009037439081576792e+01
3.500000000000000000e+00	2.818200000164040944e+02	5.730357436689812545e+01
4.200000000000000178e+00	2.530416666813956112e+02	5.205088469106815552e+01
3.700000000000000178e+00	2.302125000134001311e+02	4.874078979731807948e+01
3.000000000000000000e+00	2.979616666840103107e+02	4.200436415211909491e+01
3.700000000000000178e+00	3.079383333332349366e+02	6.516923707358472484e+01
3.299999999999999822e+00	2.918233333330679216e+02	5.330895075839441688e+01
3.600000000000000089e+00	2.795150000010114582e+02	4.847411447346421198e+01
3.600000000000000089e+00	2.639708333342936726e+02	6.701421707819022799e+01
3.799999999999999822e+00	2.965458333344121229e+02	3.799602750127060347e+01
3.200000000000000178e+00	3.438116666679173932e+02	8.993937249970710468e+01
4.099999999999999645e+00	2.490141666675725958e+02	3.616928631365247071e+01
3.700000000000000178e+00	2.985900000010861959e+02	8.487948276226521216e+01
3.399999999999999911e+00	2.865199999961921549e+02	4.291757223026011303e+01
3.600000000000000089e+00	2.568441666629290694e+02	5.067341101717081386e+01
4.000000000000000000e+00	2.591166666628960229e+02	6.384000221524960494e+01
3.299999999999999822e+00	3.012466666622829621e+02	5.817405917293753248e+01
3.700000000000000178e+00	2.775049999959617821e+02	6.861780737074096237e+01
3.600000000000000089e+00	2.531999999963154551e+02	4.959356125769716783e+01
3.799999999999999822e+00	2.925808333290757446e+02	3.833803846372432389e+01
3.500000000000000000e+00	2.742899999960085324e+02	4.427751055572447569e+01
3.600000000000000089e+00	2.709258333293908549e+02	4.408209098762995382e+01
4.099999999999999645e+00	2.609383333295361922e+02	4.951278706629544502e+01
3.200000000000000178e+00	3.241149999952834833e+02	6.949805010852251996e+01
3.700000000000000178e+00	2.856099999958438502e+02	6.311193413477472092e+01
3.899999999999999911e+00	2.468541666630744658e+02	4.430259074887702297e+01
3.700000000000000178e+00	2.600708333295488046e+02	4.970712534350373346e+01
3.899999999999999911e+00	2.542641666629666304e+02	5.591207698607068721e+01
3.500000000000000000e+00	2.511991666630112263e+02	4.519423759593456680e+01
4.000000000000000000e+00	2.823909999958906383e+02	6.499055833372749191e+01
3.500000000000000000e+00	2.929974999957363480e+02	3.871827388507580991e+01
4.099999999999999645e+00	2.712949999960521268e+02	5.288396869923420951e+01
3.799999999999999822e+00	2.543489999962987440e+02	3.553597876944094480e+01
3.899999999999999911e+00	2.402916666631699627e+02	3.958228128150621217e+01
4.000000000000000000e+00	2.460791666630857435e+02	6.464680632972900298e+01
3.700000000000000178e+00	2.532666666629811516e+02	4.354189932287913223e+01
4.099999999999999645e+00	2.652901666628062003e+02	4.990511176124700654e+01
3.000000000000000000e+00	3.264833333316188941e+02	3.579623718016570422e+01
4.200000000000000178e+00	2.428766666808039645e+02	4.397211404397029355e+01
3.600000000000000089e+00	2.579283333483467118e+02	4.385639306604097953e+01
4.000000000000000000e+00	2.788210000162295046e+02	6.845086039865364569e+01
3.600000000000000089e+00	2.909991666836050399e+02	7.967559490692494251e+01
3.600000000000000089e+00	2.776325000161603498e+02	7.320945705453763708e+01
3.500000000000000000e+00	2.774750000161511139e+02	5.034237167334978125e+01
3.700000000000000178e+00	2.736516666825953052e+02	3.657384911466012056e+01
3.700000000000000178e+00	2.416858333474012852e+02	6.071562257920639638e+01
4.000000000000000000e+00	2.402383333473170808e+02	3.868604506443573143e+01
3.799999999999999822e+00	2.690208333489923689e+02	5.738002511566573105e+01
3.700000000000000178e+00	2.314691666801399492e+02	3.756207548876913904e+01
4.099999999999999645e+00	2.432741666808270509e+02	5.726706267478890311e+01
3.200000000000000178e+00	2.377125000138366886e+02	3.560485835087864359e+01
7.099999999999999645e+00	1.464904761990030693e+02	4.716037113184520990e+01
7.099999999999999645e+00	1.386303214366407701e+02	3.700530965518937165e+01
6.799999999999999822e+00	1.504040952468498915e+02	5.662372484133953776e+01
5.900000000000000355e+00	1.651320476286595635e+02	4.761077836127106622e+01
7.000000000000000000e+00	1.479709285800416296e+02	4.335985170530789645e+01
6.900000000000000355e+00	1.572195595329608864e+02	4.386655585435453730e+01
7.000000000000000000e+00	1.430081428654670219e+02	4.427909992868291056e+01
6.500000000000000000e+00	1.511699761992754532e+02	4.536956621917870791e+01
6.900000000000000355e+00	1.411738571510745430e+02	4.402997215279403065e+01
6.900000000000000355e+00	1.466867619133002165e+02	4.342432625201669083e+01
6.799999999999999822e+00	1.434069523892997609e+02	4.758390413840136546e+01
6.700000000000000178e+00	1.554650952471445180e+02	4.446404938176125654e+01
6.900000000000000355e+00	1.456903571513374231e+02	4.347434198102046565e+01
6.400000000000000355e+00	1.499522857230140858e+02	4.390115130321755998e+01
7.000000000000000000e+00	1.397628571509924029e+02	4.040517415032807236e+01
7.099999999999999645e+00	1.355279047697935084e+02	3.721951998331864075e+01
6.700000000000000178e+00	1.554194047709513598e+02	4.564566731152352475e+01
7.099999999999999645e+00	1.379261904842188358e+02	3.967615437915323184e+01
6.799999999999999822e+00	1.463112261989926424e+02	4.708404899548606437e+01
3.700000000000000178e+00	2.709616666824357480e+02	2.968857064145214508e+01
3.799999999999999822e+00	2.473883333477332087e+02	5.294061971356228469e+01
3.100000000000000089e+00	3.173233333518040240e+02	5.258365646962424478e+01
3.399999999999999911e+00	3.107683333514224273e+02	6.546849243437347354e+01
3.799999999999999822e+00	2.551233333481834507e+02	4.127403909431608042e+01
3.200000000000000178e+00	3.022766666842614427e+02	6.562655833121961280e+01
3.799999999999999822e+00	2.711108333491140456e+02	7.011900188638726661e+01
3.899999999999999911e+00	2.470700000143813782e+02	3.989965515573937438e+01
3.299999999999999822e+00	2.935016666837506705e+02	8.119609474139664940e+01
3.500000000000000000e+00	2.833975000164958828e+02	4.711496278655105385e+01
3.700000000000000178e+00	2.934383333504136999e+02	5.805059721387878824e+01
4.099999999999999645e+00	2.432200000141572787e+02	6.724032734653746957e+01
3.399999999999999911e+00	2.615716666818921681e+02	4.723180167831399956e+01
3.299999999999999822e+00	3.145833333516445123e+02	5.193891599564476280e+01
3.700000000000000178e+00	2.781833333495256966e+02	4.596769135569236653e+01
3.700000000000000178e+00	2.698733333490420705e+02	4.619873681443259983e+01
3.799999999999999822e+00	2.825041666831106113e+02	5.401345844130057827e+01
7.099999999999999645e+00	1.410105952463031542e+02	4.396255640670055698e+01
6.900000000000000355e+00	1.510898809611755382e+02	3.943161544871808388e+01
7.000000000000000000e+00	1.424171428654326235e+02	3.181515840062071376e+01
7.099999999999999645e+00	1.451360714370194387e+02	4.682701662340549831e+01
7.000000000000000000e+00	1.404250357224595405e+02	4.266740687756718842e+01
6.900000000000000355e+00	1.475013809609666282e+02	4.470537113499506887e+01
7.200000000000000178e+00	1.389458809604686564e+02	3.884468433915795060e+01
7.099999999999999645e+00	1.425491428654402739e+02	4.418343877789027374e+01
3.700000000000000178e+00	2.381491666665689593e+02	2.263661654917443045e+01
4.000000000000000000e+00	2.597258333330971141e+02	7.293521228630180531e+01
2.700000000000000178e+00	2.473666666675619012e+02	3.965100509027276843e+01
3.299999999999999822e+00	3.242300000011795191e+02	5.683973514555511741e+01
3.899999999999999911e+00	2.296533333341687921e+02	5.354476962428145725e+01
3.399999999999999911e+00	3.048116666677755120e+02	7.294925943712166827e+01
3.399999999999999911e+00	3.005583333344267771e+02	6.585120540791685073e+01
3.899999999999999911e+00	2.521791666675840986e+02	3.736573981318330340e+01
3.299999999999999822e+00	3.019366666628955045e+02	6.305411096873708487e+01
3.299999999999999822e+00	3.142008333287611208e+02	5.703003019236361126e+01
3.200000000000000178e+00	2.919158333290853875e+02	3.666699109239718268e+01
3.700000000000000178e+00	3.105966666621469017e+02	8.016103578117386519e+01
3.299999999999999822e+00	2.804458333292523093e+02	4.210827503112069081e+01
3.799999999999999822e+00	2.635174999961653270e+02	7.204528580472887711e+01
3.399999999999999911e+00	3.015799999956114448e+02	4.601440895457754010e+01
3.500000000000000000e+00	2.628433333295084822e+02	4.176678184145232109e+01
3.299999999999999822e+00	2.675624999961064532e+02	2.880683579903722347e+01
3.299999999999999822e+00	2.898216666624492177e+02	4.497971408312321984e+01
3.899999999999999911e+00	2.401016666631727219e+02	4.178404478892849738e+01
3.200000000000000178e+00	2.815849999959024217e+02	4.374066216455049272e+01
4.200000000000000178e+00	2.358174999965684151e+02	3.880071852748308459e+01
3.600000000000000089e+00	2.946049999957129444e+02	5.384437823273793811e+01
6.700000000000000178e+00	1.541992619025180034e+02	4.910609116111000816e+01
6.200000000000000178e+00	1.563299999977251105e+02	5.192775417317168518e+01
6.299999999999999822e+00	1.558344047596370672e+02	5.354115811250387935e+01
6.299999999999999822e+00	1.541668333310898902e+02	4.902468160822388654e+01
6.599999999999999645e+00	1.510807142835157606e+02	5.001376175780406896e+01
6.900000000000000355e+00	1.463689999978700484e+02	4.707281516819267608e+01
7.000000000000000000e+00	1.409843333312817322e+02	3.997585516557334984e+01
6.799999999999999822e+00	1.549926190453635968e+02	4.603526226968416069e+01
6.900000000000000355e+00	1.408210952360460055e+02	3.632404694568383263e+01
6.700000000000000178e+00	1.369519999980070679e+02	3.806815900482221338e+01
7.299999999999999822e+00	1.471860357144236104e+02	4.103315697539483864e+01
6.700000000000000178e+00	1.482330000086282951e+02	4.251675065662364261e+01
6.700000000000000178e+00	1.472367857228560410e+02	4.453537913323332020e+01
6.599999999999999645e+00	1.544380000089894907e+02	5.044159250780074188e+01
7.000000000000000000e+00	1.507650952468709136e+02	4.707889220148132381e+01
6.799999999999999822e+00	1.430433333416595474e+02	4.458832525609510355e+01
6.799999999999999822e+00	1.523728571517264072e+02	4.417908505543213948e+01
6.099999999999999645e+00	1.601558809617032182e+02	4.026305846838643987e+01
7.000000000000000000e+00	1.472014285799968150e+02	3.872283270526396137e+01
7.000000000000000000e+00	1.383335833413854061e+02	3.934508371949353034e+01
6.599999999999999645e+00	1.496775714372838024e+02	5.062462486542113282e+01
6.799999999999999822e+00	1.459656666751629928e+02	4.784274155784197546e+01
6.700000000000000178e+00	1.495399047706091551e+02	4.718172465290343354e+01
3.799999999999999822e+00	2.802383333496453588e+02	6.403648141508556080e+01
3.299999999999999822e+00	2.903025000168977954e+02	4.947205136990103824e+01
3.500000000000000000e+00	2.979916666840120456e+02	6.345468041585606045e+01
2.899999999999999911e+00	2.426566666807911474e+02	3.741588017617192463e+01
3.299999999999999822e+00	3.019316666842414065e+02	5.848704995407101848e+01
3.700000000000000178e+00	2.668308333488649282e+02	8.243826426816391972e+01
3.799999999999999822e+00	2.833583333498269781e+02	5.208751143273836703e+01
3.500000000000000000e+00	2.515091666813063966e+02	4.035029448574628930e+01
3.700000000000000178e+00	2.482241666811152356e+02	6.145414277761038591e+01
3.399999999999999911e+00	2.791316666829142719e+02	6.086182574186449301e+01
3.399999999999999911e+00	2.176283333460009999e+02	4.241808580971353138e+01
3.700000000000000178e+00	2.968600000172795035e+02	6.199217483200469303e+01
3.700000000000000178e+00	3.093825000180084430e+02	7.694232813174153307e+01
3.600000000000000089e+00	2.842175000165436245e+02	6.390312178920392228e+01
3.399999999999999911e+00	3.242641666855413405e+02	5.833313681418788121e+01
3.200000000000000178e+00	3.352966666861834710e+02	4.061118066327252052e+01
3.100000000000000089e+00	2.713266666824599724e+02	2.971469862534825168e+01
3.399999999999999911e+00	2.900000000168802217e+02	6.843065529347940412e+01
3.500000000000000000e+00	2.672566666822230559e+02	6.737600018889716580e+01
7.400000000000000355e+00	1.408649523891517958e+02	4.431308853129663561e+01
6.700000000000000178e+00	1.510132857230745174e+02	4.940173535582132303e+01
6.900000000000000355e+00	1.482544404848200088e+02	4.587242659490171803e+01
6.500000000000000000e+00	1.497743333420513636e+02	4.730950124162448844e+01
7.000000000000000000e+00	1.381252381032780363e+02	4.014950590205444314e+01
6.200000000000000178e+00	1.573072381043945711e+02	4.693010271839673919e+01
7.299999999999999822e+00	1.394892500081193418e+02	3.499396335257780066e+01
6.700000000000000178e+00	1.491919761991603366e+02	4.603271484774128908e+01
6.500000000000000000e+00	1.549885238185453318e+02	5.506413130662183164e+01
6.799999999999999822e+00	1.388560952461777447e+02	4.653065298054617926e+01
7.000000000000000000e+00	1.410571428653534554e+02	4.342219849652327923e+01
7.299999999999999822e+00	1.371569523889359630e+02	3.751232370300547103e+01
6.700000000000000178e+00	1.528544761993735221e+02	3.986131196963260948e+01
6.700000000000000178e+00	1.481883809610066578e+02	3.820298332074007419e+01
6.599999999999999645e+00	1.466033333418667723e+02	4.340465423339657036e+01
6.500000000000000000e+00	1.496685714372832763e+02	4.424293257939528701e+01
7.000000000000000000e+00	1.473390000085762779e+02	4.507560687256138721e+01
3.399999999999999911e+00	3.487058333536306804e+02	5.082893367812087604e+01
3.399999999999999911e+00	2.577841666816716497e+02	6.346348645690090962e+01
3.399999999999999911e+00	2.871675000167153371e+02	4.198507665867987271e+01
3.500000000000000000e+00	3.197683333519462963e+02	4.052864550001346089e+01
3.500000000000000000e+00	2.864808333500087656e+02	4.668833925981537902e+01
3.899999999999999911e+00	2.659483333488136054e+02	4.831546350943412449e+01
4.099999999999999645e+00	2.254166666797876530e+02	2.737485217825594219e+01
3.200000000000000178e+00	2.953966666838610422e+02	5.363788290778013845e+01
3.399999999999999911e+00	3.178816666851698187e+02	4.684991184521264529e+01
3.700000000000000178e+00	2.296258333332322650e+02	3.366912863566980008e+01
3.399999999999999911e+00	2.551083333331013421e+02	5.998375239721062968e+01
4.200000000000000178e+00	2.382283333341912623e+02	5.580533380264156307e+01
3.000000000000000000e+00	3.178175000011561906e+02	6.747738798641381663e+01
3.799999999999999822e+00	2.609941666676161844e+02	5.065765799693090088e+01
3.399999999999999911e+00	3.184166666678250976e+02	7.662557832535739522e+01
2.799999999999999822e+00	3.299850000012004898e+02	4.460058868071594418e+01
3.700000000000000178e+00	2.471341666675656938e+02	6.221982407348154709e+01
4.000000000000000000e+00	2.686541666630491250e+02	4.572864810474376895e+01
3.399999999999999911e+00	2.714333333293834585e+02	5.020099954244064122e+01
3.299999999999999822e+00	2.939566666623890114e+02	5.805346811913322824e+01
3.399999999999999911e+00	2.456966666630913210e+02	4.664690466480251274e+01
3.500000000000000000e+00	2.613008333295309171e+02	5.902278029508676127e+01
4.000000000000000000e+00	2.429749999964642484e+02	4.257692863263738303e+01
2.799999999999999822e+00	3.557283333281567934e+02	6.481469666527485174e+01
3.600000000000000089e+00	2.647916666628134408e+02	6.039052000981424584e+01
3.299999999999999822e+00	2.831983333292122325e+02	3.489209547383164534e+01
3.399999999999999911e+00	3.022424999956018041e+02	7.805854231348644134e+01
3.600000000000000089e+00	2.712524999960527339e+02	4.849595980176810173e+01
3.500000000000000000e+00	2.788583333292754105e+02	6.877359381926588355e+01
3.100000000000000089e+00	3.428699999950105735e+02	6.870384987552992584e+01
3.299999999999999822e+00	2.852241666625160974e+02	6.962019692361712941e+01
3.299999999999999822e+00	2.634966666628322969e+02	4.493990299696193347e+01
3.799999999999999822e+00	2.494916666630360851e+02	5.208522258663284532e+01
3.500000000000000000e+00	2.773308333292976613e+02	5.806274839104838748e+01
3.100000000000000089e+00	2.818566666625650896e+02	3.883980792940599258e+01
3.200000000000000178e+00	2.727933333293636906e+02	4.972747009538527152e+01
3.500000000000000000e+00	2.627883333295092712e+02	4.477074835807017905e+01
3.700000000000000178e+00	2.787599999959435308e+02	6.297906446165308125e+01
3.899999999999999911e+00	2.582108333295758484e+02	4.704107937276124574e+01
3.299999999999999822e+00	3.107999999954772647e+02	4.574695098047953934e+01
3.500000000000000000e+00	2.706699999960612217e+02	5.044492284575115093e+01
3.799999999999999822e+00	2.493983333320723830e+02	5.479772669686406061e+01
3.200000000000000178e+00	2.667841666821955755e+02	5.321988488125184347e+01
3.799999999999999822e+00	2.741466666826240726e+02	5.397639470212159551e+01
3.000000000000000000e+00	2.764833333494268004e+02	5.022455811429072980e+01
3.600000000000000089e+00	2.749683333493386499e+02	6.357096446162235992e+01
2.899999999999999911e+00	3.582716666875208489e+02	6.777439659192887689e+01
3.399999999999999911e+00	2.744308333493073064e+02	7.529851220731038097e+01
3.600000000000000089e+00	2.939933333504459938e+02	7.579133132628678027e+01
2.899999999999999911e+00	3.415816666865493403e+02	4.379684320322520819e+01
3.500000000000000000e+00	2.871850000167163444e+02	6.063549515690375813e+01
3.399999999999999911e+00	3.071800000178802179e+02	4.474424585665832410e+01
3.399999999999999911e+00	2.644550000153933524e+02	4.581362905181354250e+01
7.099999999999999645e+00	1.491666309610636176e+02	4.753591999193768913e+01
6.000000000000000000e+00	1.637414285809595640e+02	6.639101153996730886e+01
6.700000000000000178e+00	1.557789523900199242e+02	4.572427723050252268e+01
7.000000000000000000e+00	1.452388095322635309e+02	4.021912044270892750e+01
7.000000000000000000e+00	1.424803571511505993e+02	4.004096739032181063e+01
6.299999999999999822e+00	1.572593333424869968e+02	6.020765239365181287e+01
6.400000000000000355e+00	1.530766190565292959e+02	4.438019897142878278e+01
6.599999999999999645e+00	1.438483333417064216e+02	4.006651693876339948e+01
6.799999999999999822e+00	1.408147619129584314e+02	4.189518401930754976e+01
6.599999999999999645e+00	1.489693333420044894e+02	4.308516706853561118e+01
7.200000000000000178e+00	1.380072857223187839e+02	4.025987689955334048e+01
6.299999999999999822e+00	1.545362857232809120e+02	4.609049370403884183e+01
7.000000000000000000e+00	1.459009404846830193e+02	4.813725138599782838e+01
6.700000000000000178e+00	1.477990476276506513e+02	4.592946887798310485e+01
6.200000000000000178e+00	1.464040000085218196e+02	4.231022762407267379e+01
6.900000000000000355e+00	1.466990000085390307e+02	4.414321546163304077e+01
6.900000000000000355e+00	1.411724285796458958e+02	3.896444928370702598e+01
6.900000000000000355e+00	1.466052619132954646e+02	5.131702370881796327e+01
5.900000000000000355e+00	1.771948095341236069e+02	5.546797504777125454e+01
6.700000000000000178e+00	1.486040714372213074e+02	4.782740359396642305e+01
3.299999999999999822e+00	2.815708333497228750e+02	4.778229238944955171e+01
3.299999999999999822e+00	3.171400000184564760e+02	6.220334953824756496e+01
3.399999999999999911e+00	2.665083333488461790e+02	4.037621958831402935e+01
3.799999999999999822e+00	3.001233333508028522e+02	9.760370850601594839e+01
3.500000000000000000e+00	2.906383333502507185e+02	6.417091440903990929e+01
3.500000000000000000e+00	2.967980000172759105e+02	3.208889896889450455e+01
3.500000000000000000e+00	2.709316666824369122e+02	4.141266606426950148e+01
4.000000000000000000e+00	2.602383333484812056e+02	5.464635001493161326e+01
3.500000000000000000e+00	2.559650000148991751e+02	4.916838461100379476e+01
3.600000000000000089e+00	2.719458333491626831e+02	4.626107764226663477e+01
3.600000000000000089e+00	2.923500000170169528e+02	7.236571894625612344e+01
3.399999999999999911e+00	2.830133333498068851e+02	5.608724333832151387e+01
3.299999999999999822e+00	2.645016666820626483e+02	3.296555046544224155e+01
3.500000000000000000e+00	2.621916666819282682e+02	3.510079576089767528e+01
3.600000000000000089e+00	2.763783333494206431e+02	4.752863447953424725e+01
3.200000000000000178e+00	2.971333333506287318e+02	5.182547207174777526e+01
3.500000000000000000e+00	2.820250000164160156e+02	3.701704095379393777e+01
3.700000000000000178e+00	2.690666666823284459e+02	3.130199965057036593e+01
7.000000000000000000e+00	1.453276666751258404e+02	4.225017982521198689e+01
6.700000000000000178e+00	1.469025238180746555e+02	4.958672693646627039e+01
6.500000000000000000e+00	1.497171190563337291e+02	5.815577889415791191e+01
6.400000000000000355e+00	1.572891071520125763e+02	5.020512062546608689e+01
5.799999999999999822e+00	1.622011904856318267e+02	5.200846690857881782e+01
6.700000000000000178e+00	1.487452857229438337e+02	5.208457491283017049e+01
6.599999999999999645e+00	1.557100952471587618e+02	5.100660590693065899e+01
7.200000000000000178e+00	1.444835833417434117e+02	3.761451647285868205e+01
3.299999999999999822e+00	3.171849999998940461e+02	6.219403204501118410e+01
3.399999999999999911e+00	2.873083333330720279e+02	5.314027940760716007e+01
3.700000000000000178e+00	3.064908333344356492e+02	5.042814815131568196e+01
3.399999999999999911e+00	3.162783333344839889e+02	3.410314980546526442e+01
3.200000000000000178e+00	3.385216666678982165e+02	6.695226166623110942e+01
3.500000000000000000e+00	2.805300000010205963e+02	6.690583405818668439e+01
3.200000000000000178e+00	2.931933333343999379e+02	3.614421059515551349e+01
3.899999999999999911e+00	2.299775000008366419e+02	2.827016774921528963e+01
3.700000000000000178e+00	2.988749999964080644e+02	5.561564672043749624e+01
3.500000000000000000e+00	2.514583333296741330e+02	5.378769854379172699e+01
3.399999999999999911e+00	2.966908333290159021e+02	4.937042138521057666e+01
3.500000000000000000e+00	3.073108333288613494e+02	5.098186477557281648e+01
3.200000000000000178e+00	2.795358333292655288e+02	3.218246263287484510e+01
3.500000000000000000e+00	2.471333333297370700e+02	3.792327264183880686e+01
3.700000000000000178e+00	2.743124999960082278e+02	3.800068346896349425e+01
3.799999999999999822e+00	2.608616666628706184e+02	6.584604547422301835e+01
3.399999999999999911e+00	2.544049999962979314e+02	5.661125216415398143e+01
3.100000000000000089e+00	3.274608333285681283e+02	4.981516346729632971e+01
3.100000000000000089e+00	3.158616666620702631e+02	5.399461342668537611e+01
3.700000000000000178e+00	3.106924999954788404e+02	7.274119215500043367e+01
7.200000000000000178e+00	1.395675595217785485e+02	4.457736672436046632e+01
6.799999999999999822e+00	1.445491904740869984e+02	4.715319350750052507e+01
7.000000000000000000e+00	1.384407380932235014e+02	3.809027024392420202e+01
7.000000000000000000e+00	1.331803333313953033e+02	2.922526644230536164e+01
6.799999999999999822e+00	1.477958095216588106e+02	5.327141287720564833e+01
6.599999999999999645e+00	1.442472857121866241e+02	4.712291988295119438e+01
6.799999999999999822e+00	1.429400238074437652e+02	4.686904346572761426e+01
6.500000000000000000e+00	1.487149999978359176e+02	4.525387976762761610e+01
6.799999999999999822e+00	1.424432142836414528e+02	4.222303162192504544e+01
6.799999999999999822e+00	1.458168809502590477e+02	5.108046688599505103e+01
6.900000000000000355e+00	1.473793095216648794e+02	3.966593619685433225e+01
6.900000000000000355e+00	1.431971904741066624e+02	4.067677764943796603e+01
6.799999999999999822e+00	1.487981190472026753e+02	4.992354279850949439e+01
6.599999999999999645e+00	1.483482500086350342e+02	4.405026836764911735e+01
7.099999999999999645e+00	1.430070952464193397e+02	4.783199950427994906e+01
6.599999999999999645e+00	1.466678333418705336e+02	4.939162220784928792e+01
7.000000000000000000e+00	1.479404047705160110e+02	4.575978426209983496e+01
6.799999999999999822e+00	1.527396785803192074e+02	5.251144283127358392e+01
6.700000000000000178e+00	1.563520714376722935e+02	4.595095538472914853e+01
6.299999999999999822e+00	1.529632381041417375e+02	5.837196278736420396e+01
6.799999999999999822e+00	1.458977619132542713e+02	4.224931728285148580e+01
6.799999999999999822e+00	1.452741428655989182e+02	4.405026649684734252e+01
6.700000000000000178e+00	1.459826190561163344e+02	4.255025259148060712e+01
4.099999999999999645e+00	2.748935000160009281e+02	6.927275607211997510e+01
3.500000000000000000e+00	2.756600000160455579e+02	4.472811460477736034e+01
3.500000000000000000e+00	2.831033333498120896e+02	6.464983301162223484e+01
3.000000000000000000e+00	3.314933333526287811e+02	5.155039369590656406e+01
3.600000000000000089e+00	2.573850000149817561e+02	5.377837570837713344e+01
3.600000000000000089e+00	2.831458333498145521e+02	4.623922156127602534e+01
3.399999999999999911e+00	3.242308333522061048e+02	4.977882739206563656e+01
3.600000000000000089e+00	2.964250000172542627e+02	4.326762406124142046e+01
3.299999999999999822e+00	3.021416666842536074e+02	4.128776018449157448e+01
3.100000000000000089e+00	3.414350000198741100e+02	4.845335741220189618e+01
3.399999999999999911e+00	2.892433333501695643e+02	5.574737604282523762e+01
3.200000000000000178e+00	3.147633333516549783e+02	5.961289852997315108e+01
3.399999999999999911e+00	3.046225000177313404e+02	5.833891063034783286e+01
3.000000000000000000e+00	3.144550000183036786e+02	3.742282148291782562e+01
3.500000000000000000e+00	2.912800000169547161e+02	6.954896955098487865e+01
3.500000000000000000e+00	2.958016666838846049e+02	6.293817649698193151e+01
3.700000000000000178e+00	2.776891666828303187e+02	7.030915277665465624e+01
3.600000000000000089e+00	2.874883333500673643e+02	8.846431003314894781e+01
3.500000000000000000e+00	2.693316666823437799e+02	5.155635951950510076e+01
3.799999999999999822e+00	2.543250000148036634e+02	5.511250609219141694e+01
6.400000000000000355e+00	1.531534285803432454e+02	4.543850318789295528e+01
6.900000000000000355e+00	1.486529285800813227e+02	4.733542668856309632e+01
6.599999999999999645e+00	1.517787142945476546e+02	5.195622921787182946e+01
6.500000000000000000e+00	1.546325833423341578e+02	4.829245841085243285e+01
6.400000000000000355e+00	1.615126190570203448e+02	6.396248939833994029e+01
6.599999999999999645e+00	1.534785952470288635e+02	4.926810771403937395e+01
6.700000000000000178e+00	1.420721428654125589e+02	4.320673929056505358e+01
6.799999999999999822e+00	1.480464047705222015e+02	4.589860708164847836e+01
6.700000000000000178e+00	1.499077381039638794e+02	4.920416025238375823e+01
6.700000000000000178e+00	1.497503333420499416e+02	3.870229354441948999e+01
6.900000000000000355e+00	1.523335000088670199e+02	5.277149667011436662e+01
7.200000000000000178e+00	1.339085833411278372e+02	4.249754220213101519e+01
6.400000000000000355e+00	1.485229285800737387e+02	3.940760349107046778e+01
6.700000000000000178e+00	1.435290476274021216e+02	4.443583933940134045e+01
6.799999999999999822e+00	1.454367619132274569e+02	4.498514853093993793e+01
6.799999999999999822e+00	1.447611666750928805e+02	4.447526181830504299e+01
7.000000000000000000e+00	1.373495714365662366e+02	3.753911350222112731e+01
4.099999999999999645e+00	2.649516666820888986e+02	5.380024521410399529e+01
4.099999999999999645e+00	2.363683333470917773e+02	4.476129276393807288e+01
3.399999999999999911e+00	2.843833333498865841e+02	8.339953258049214924e+01
3.799999999999999822e+00	2.314125000134699235e+02	5.015933394251185007e+01
3.700000000000000178e+00	2.841176666832045044e+02	4.745033877849355974e+01
3.600000000000000089e+00	3.013875000175430614e+02	8.861704234994337526e+01
3.100000000000000089e+00	2.779783333495138322e+02	4.576012164827578488e+01
3.899999999999999911e+00	2.763233333494174531e+02	5.966004774843797520e+01
3.500000000000000000e+00	2.523175000146868001e+02	5.225488280738254332e+01
3.600000000000000089e+00	3.174683333518124186e+02	4.854098189357596027e+01
3.600000000000000089e+00	2.413049999998838189e+02	5.077478744538711197e+01
3.399999999999999911e+00	2.771283333330812866e+02	5.574155352301844601e+01
3.399999999999999911e+00	2.907175000010525991e+02	3.792828528493718210e+01
3.100000000000000089e+00	3.139283333344753828e+02	8.856754767596109446e+01
3.799999999999999822e+00	2.398491666675392366e+02	6.040574708089800282e+01
3.899999999999999911e+00	2.752083333343344975e+02	5.524379637294553191e+01
3.299999999999999822e+00	3.349891666678853426e+02	5.885054694522299457e+01
3.000000000000000000e+00	2.702900000009832979e+02	3.231655185522649987e+01
3.600000000000000089e+00	2.818866666629897395e+02	7.199195709872097382e+01
3.899999999999999911e+00	2.603941666628774101e+02	5.062274375507375623e+01
3.700000000000000178e+00	2.866616666624951790e+02	8.034244777142589555e+01
3.799999999999999822e+00	2.525499999963249138e+02	4.254954071249191117e+01
3.299999999999999822e+00	2.700983333294028625e+02	4.339068284789694019e+01
3.799999999999999822e+00	2.811299999959090314e+02	5.595173405903811670e+01
3.500000000000000000e+00	2.865566666624966956e+02	5.012074690617772887e+01
3.100000000000000089e+00	3.093699999954980626e+02	3.456517744943813852e+01
3.700000000000000178e+00	2.422033333298087996e+02	5.010023636105574951e+01
3.899999999999999911e+00	2.556574999962796824e+02	5.001723057937810069e+01
3.799999999999999822e+00	2.634558333294995691e+02	5.079352744822670473e+01
3.000000000000000000e+00	2.750633333293306464e+02	3.057177617809239933e+01
3.500000000000000000e+00	2.584991666629049973e+02	4.976193309163553380e+01
3.500000000000000000e+00	2.763833333293114265e+02	6.530222002195208120e+01
3.399999999999999911e+00	3.066316666622045659e+02	6.856754352212639958e+01
3.799999999999999822e+00	2.798933333292603720e+02	7.254032643772377753e+01
3.700000000000000178e+00	2.723083333293707256e+02	6.090265439429352057e+01
3.500000000000000000e+00	3.001174999956327270e+02	4.325238875928327076e+01
4.099999999999999645e+00	2.315741666632968077e+02	3.984437567941976255e+01
3.000000000000000000e+00	2.895683333291195822e+02	6.562881676033404688e+01
3.500000000000000000e+00	2.760416666626497317e+02	7.739062190110830386e+01
3.600000000000000089e+00	2.328641666632780414e+02	3.946809058534824288e+01
3.600000000000000089e+00	2.486191666630487873e+02	6.297371860867478688e+01
3.299999999999999822e+00	2.897166666624507343e+02	9.287876556658788729e+01
3.500000000000000000e+00	2.831058333307190082e+02	4.570098030139320855e+01
3.600000000000000089e+00	2.966766666839355366e+02	4.836217723794306522e+01
3.000000000000000000e+00	3.654733333546066660e+02	4.419512625757180757e+01
3.100000000000000089e+00	3.269383333523636566e+02	3.797043046904875752e+01
3.799999999999999822e+00	2.762983333494160547e+02	8.493267323658756141e+01
3.600000000000000089e+00	2.730300000158924263e+02	4.284433717010664111e+01
3.600000000000000089e+00	2.697733333490361929e+02	5.054603663853377071e+01
3.500000000000000000e+00	2.451833333476049006e+02	5.134243196031552259e+01
3.700000000000000178e+00	2.815583333497221474e+02	6.261768336385273415e+01
4.200000000000000178e+00	2.383591666805410227e+02	4.364432066356403084e+01
3.000000000000000000e+00	3.988900000232184766e+02	3.011412870821749976e+01
4.000000000000000000e+00	2.806966666830053896e+02	3.949560660431791348e+01
3.700000000000000178e+00	2.641791666820438991e+02	3.985751908973720958e+01
7.200000000000000178e+00	1.420389047701725076e+02	3.932915353303700101e+01
7.000000000000000000e+00	1.414033809606117416e+02	4.428045420824944500e+01
6.900000000000000355e+00	1.435673333416900732e+02	4.070953394831438743e+01
7.500000000000000000e+00	1.351642857221532950e+02	3.931308277993008460e+01
7.099999999999999645e+00	1.466047976275811493e+02	5.417666071888642421e+01
7.000000000000000000e+00	1.375760952461032218e+02	3.724782958766161300e+01
7.299999999999999822e+00	1.400061904843399248e+02	4.559512134091941959e+01
6.700000000000000178e+00	1.412425952463166539e+02	4.298981546246749019e+01
7.200000000000000178e+00	1.441748095322016070e+02	4.673704717355185068e+01
7.099999999999999645e+00	1.409912857224924778e+02	4.137992507853222435e+01
6.700000000000000178e+00	1.524614523898268033e+02	4.177781586486671728e+01
7.200000000000000178e+00	1.353733809602607323e+02	3.834957915570499409e+01
7.299999999999999822e+00	1.359850000079153460e+02	3.912987591110847063e+01
6.900000000000000355e+00	1.496227619134710949e+02	4.447992700319439052e+01
6.900000000000000355e+00	1.467490952466371539e+02	3.975314554284618396e+01
6.799999999999999822e+00	1.466476428656788755e+02	3.473870234722764394e+01
6.900000000000000355e+00	1.473207619133370940e+02	3.745263489237637344e+01
7.200000000000000178e+00	1.402599047700689425e+02	4.386125802781161553e+01
7.200000000000000178e+00	1.385722976271135565e+02	4.136924522091593559e+01
3.500000000000000000e+00	2.656866666821316585e+02	4.043447728770870242e+01
3.100000000000000089e+00	2.575683333483233355e+02	4.369405011068000277e+01
3.799999999999999822e+00	2.427416666807960723e+02	4.237249393873070602e+01
3.700000000000000178e+00	2.685966666823010769e+02	7.336590543901620265e+01
4.000000000000000000e+00	2.637216666820172577e+02	6.891726094019355742e+01
3.500000000000000000e+00	2.655500000154570444e+02	4.856195305999078471e+01
3.899999999999999911e+00	2.692865000156745054e+02	4.390446423832912615e+01
3.299999999999999822e+00	3.177208333518270820e+02	6.196283607717624875e+01
3.600000000000000089e+00	2.563791666815898793e+02	5.217235025511418200e+01
3.200000000000000178e+00	2.962225000172423961e+02	6.595427553485365024e+01
3.500000000000000000e+00	2.914633333502987398e+02	3.518021404712397526e+01
3.399999999999999911e+00	3.455733333534483904e+02	6.731454682079896656e+01
3.700000000000000178e+00	2.447191666809112007e+02	4.902798681275061199e+01
3.899999999999999911e+00	2.594191666817668533e+02	7.765105595248749637e+01
3.500000000000000000e+00	2.719650000158304692e+02	6.064668476039454248e+01
3.799999999999999822e+00	2.750166666826747814e+02	5.082434931586097093e+01
3.299999999999999822e+00	3.161000000183993848e+02	6.439518277098355270e+01
7.099999999999999645e+00	1.425099166749618291e+02	4.523776498570101978e+01
6.799999999999999822e+00	1.436723333416961736e+02	4.074466533790742062e+01
7.099999999999999645e+00	1.380226309604149151e+02	3.480862689139875954e+01
6.500000000000000000e+00	1.527437381041289370e+02	5.479743872591177478e+01
7.200000000000000178e+00	1.435276785797829859e+02	4.532973336236542394e+01
7.400000000000000355e+00	1.397937500081370388e+02	3.869692920896414279e+01
6.799999999999999822e+00	1.433823095321554888e+02	4.039479414340938490e+01
7.099999999999999645e+00	1.422471428654227452e+02	4.377394246131245836e+01
7.099999999999999645e+00	1.457088571513385205e+02	5.306121231264925342e+01
2.100000000000000089e+00	2.547449999998827366e+02	1.500572199879243485e+01
3.100000000000000089e+00	3.054566666663888554e+02	5.442619639178360558e+01
3.399999999999999911e+00	3.257316666678440242e+02	8.583742650081123315e+01
3.100000000000000089e+00	3.074666666677852049e+02	3.878216364379551351e+01
3.299999999999999822e+00	3.250700000011826205e+02	2.477020627231240013e+01
3.200000000000000178e+00	3.161766666678169031e+02	4.433455744467196524e+01
3.700000000000000178e+00	2.617681666676189707e+02	4.886935910354116430e+01
3.100000000000000089e+00	2.995683333344231869e+02	5.183783963651235638e+01
3.500000000000000000e+00	2.886433333295058787e+02	4.192791771830840020e+01
2.899999999999999911e+00	2.841866666625311950e+02	5.312175357105253681e+01
3.299999999999999822e+00	3.361424999951084942e+02	7.643560638673650942e+01
3.200000000000000178e+00	3.240366666619513012e+02	4.422242018087075621e+01
3.100000000000000089e+00	3.261416666619206808e+02	4.350741783539053387e+01
2.799999999999999822e+00	3.588133333281119235e+02	3.413144169904033731e+01
3.299999999999999822e+00	2.893449999957894647e+02	5.800396325482614657e+01
3.100000000000000089e+00	3.165783333287265009e+02	9.216821815822864039e+01
3.000000000000000000e+00	2.688858333294205067e+02	4.776722182969713515e+01
2.799999999999999822e+00	3.798433333278059081e+02	3.935227939208265013e+01
3.100000000000000089e+00	3.188233333286938205e+02	6.515009994973506480e+01
6.599999999999999645e+00	1.598409999976740039e+02	6.077326564731369984e+01
6.099999999999999645e+00	1.701019999975247003e+02	7.937904651524145550e+01
6.400000000000000355e+00	1.460704761883505967e+02	5.128381925355263604e+01
6.000000000000000000e+00	1.768187499974269485e+02	7.128576545455662483e+01
5.599999999999999645e+00	1.700914999975248350e+02	7.171869393152469740e+01
6.400000000000000355e+00	1.568786666643837862e+02	4.940983008361929762e+01
6.400000000000000355e+00	1.484669999978395367e+02	5.653267804740071512e+01
6.200000000000000178e+00	1.642105952357056537e+02	6.221709845456935994e+01
5.900000000000000355e+00	1.663326666642462328e+02	5.150976244262108139e+01
5.799999999999999822e+00	1.781533333307408498e+02	7.564066258809199894e+01
6.500000000000000000e+00	1.546403333310830135e+02	4.891924136692956893e+01
5.900000000000000355e+00	1.673539999975646992e+02	6.297033595045852650e+01
6.200000000000000178e+00	1.697757857118151605e+02	6.461632714484839823e+01
5.700000000000000178e+00	1.781776666660869353e+02	7.053303441464143475e+01
6.099999999999999645e+00	1.638328333428696624e+02	6.663749675786337434e+01
6.099999999999999645e+00	1.614063333427284306e+02	5.948380240382262940e+01
6.700000000000000178e+00	1.445359523893654625e+02	4.867238899054446222e+01
6.500000000000000000e+00	1.523985952469659821e+02	5.360444478535451651e+01
6.099999999999999645e+00	1.698212619146467830e+02	6.434652663417152496e+01
6.099999999999999645e+00	1.800403888993686223e+02	5.294370416038164251e+01
6.000000000000000000e+00	1.696546666765418365e+02	8.626866893999229546e+01
6.400000000000000355e+00	1.457819047703904118e+02	4.621245212963966509e+01
6.000000000000000000e+00	1.574566904853556650e+02	6.731096016586192832e+01
3.299999999999999822e+00	3.041666666843715348e+02	5.120342068126916502e+01
3.100000000000000089e+00	3.478300000202463593e+02	3.405084986641128353e+01
3.000000000000000000e+00	2.879050000167582652e+02	3.541218161120006869e+01
3.200000000000000178e+00	3.016433333508913393e+02	5.081020036169346099e+01
3.100000000000000089e+00	3.182666666851922059e+02	8.067054836449939614e+01
2.500000000000000000e+00	2.938016666837681328e+02	6.653789999478661343e+01
3.399999999999999911e+00	2.927250000170388375e+02	9.167592552230439651e+01
2.600000000000000089e+00	3.850916666890819897e+02	6.156107043393562606e+01
3.100000000000000089e+00	3.088516666846441581e+02	5.889639969743691239e+01
2.799999999999999822e+00	2.742883333492990232e+02	4.110306042734464427e+01
3.399999999999999911e+00	2.928933333503819654e+02	9.642674383944023475e+01
3.299999999999999822e+00	3.163766666850822276e+02	6.090759380469038575e+01
2.700000000000000178e+00	2.561666666815775102e+02	4.909068531726068585e+01
3.299999999999999822e+00	3.588250000208864208e+02	3.893851627941342031e+01
3.000000000000000000e+00	2.985433333507108955e+02	2.967811907984340181e+01
3.200000000000000178e+00	3.573300000207993321e+02	5.383038012957615592e+01
2.799999999999999822e+00	3.847833333557306332e+02	3.178726049132498588e+01
2.899999999999999911e+00	2.458425000143099055e+02	4.716162566156803138e+01
5.599999999999999645e+00	1.966103333447775299e+02	8.990676561820947654e+01
6.099999999999999645e+00	1.645150119143379470e+02	6.373535800770868320e+01
6.099999999999999645e+00	1.562240476281410508e+02	5.561937376620212348e+01
7.000000000000000000e+00	1.460352261989765452e+02	4.062102320005824652e+01
6.200000000000000178e+00	1.659024762001329805e+02	6.023958949031185739e+01
5.799999999999999822e+00	1.600195952474079490e+02	5.445051648386563414e+01
6.099999999999999645e+00	1.691090000098434416e+02	6.567620543581379877e+01
5.900000000000000355e+00	1.641083571524094964e+02	6.494965952526959541e+01
7.299999999999999822e+00	1.440670714369572352e+02	5.474095830867400991e+01
6.200000000000000178e+00	1.525757023898334523e+02	6.065557165000316076e+01
5.900000000000000355e+00	1.660449881049032115e+02	6.506747731030411330e+01
6.400000000000000355e+00	1.441515238179145513e+02	4.216954954648775811e+01
5.900000000000000355e+00	1.583115000092149671e+02	6.904268062869314804e+01
6.400000000000000355e+00	1.527359881041284950e+02	5.632719987415257634e+01
6.099999999999999645e+00	1.690915000098424343e+02	7.080395885534687750e+01
5.500000000000000000e+00	1.892560000110161695e+02	7.059696457007969173e+01
5.599999999999999645e+00	1.833653333440066149e+02	7.569287061736149269e+01
3.700000000000000178e+00	2.648766666820844762e+02	4.576085172709462512e+01
3.399999999999999911e+00	2.597433333484524383e+02	6.793314257617073793e+01
3.000000000000000000e+00	3.164916666850888873e+02	4.901042789308977632e+01
3.200000000000000178e+00	2.637500000153522706e+02	4.343288984856734203e+01
2.899999999999999911e+00	3.256916666856244547e+02	6.354154103310331436e+01
3.399999999999999911e+00	2.574916666816546922e+02	5.893935645737300177e+01
3.100000000000000089e+00	3.123850000181831774e+02	5.704512225096584643e+01
3.100000000000000089e+00	2.855341666832869691e+02	3.745808982702934031e+01
3.399999999999999911e+00	2.633233333486607535e+02	5.775508167696009565e+01
3.399999999999999911e+00	2.925100000170263570e+02	7.044441501487632706e+01
3.100000000000000089e+00	3.184266666852015533e+02	5.230980982393852230e+01
3.399999999999999911e+00	3.197833333519471353e+02	5.727551986887409896e+01
3.000000000000000000e+00	3.427650000199515716e+02	6.707024495177013534e+01
4.000000000000000000e+00	2.561924999999308739e+02	6.912772121649567225e+01
3.299999999999999822e+00	2.852333333330739151e+02	3.568562967267396857e+01
3.399999999999999911e+00	2.966283333343956770e+02	6.372592863085513670e+01
3.700000000000000178e+00	2.784166666676795217e+02	6.309895554733835610e+01
3.500000000000000000e+00	2.379675000008657264e+02	5.165842063412775076e+01
4.099999999999999645e+00	2.654925000009658334e+02	7.956590234523199001e+01
3.500000000000000000e+00	2.819116666676922591e+02	6.155110934364879682e+01
3.299999999999999822e+00	2.486750000009046744e+02	3.336206952295593453e+01
3.799999999999999822e+00	2.710708333300717641e+02	5.935902174688671096e+01
3.600000000000000089e+00	2.975899999956694728e+02	8.357115586509314653e+01
3.399999999999999911e+00	2.984966666623229798e+02	6.943467899226888562e+01
3.399999999999999911e+00	3.598483333280968282e+02	1.063072331318172274e+02
3.399999999999999911e+00	2.954483333290339715e+02	5.640352204853213891e+01
3.299999999999999822e+00	3.234066666619604575e+02	4.647793774632889097e+01
3.799999999999999822e+00	2.680041666627666928e+02	4.470003272965719532e+01
3.500000000000000000e+00	2.791308333292714678e+02	4.933644899381499016e+01
3.600000000000000089e+00	2.666799999961193066e+02	4.343593352847879174e+01
4.000000000000000000e+00	2.544683333296303260e+02	5.283170624267039273e+01
3.500000000000000000e+00	2.850149999958524631e+02	8.737664454425230076e+01
3.299999999999999822e+00	2.904616666624398817e+02	4.428802335401546486e+01
3.299999999999999822e+00	3.042099999955731846e+02	6.577107675249517627e+01
3.299999999999999822e+00	3.092549999954997588e+02	5.159850159983174933e+01
3.399999999999999911e+00	2.957808333290291785e+02	3.260905338286831778e+01
3.500000000000000000e+00	2.708816666627247969e+02	5.081871525256442368e+01
3.100000000000000089e+00	3.281483333285581239e+02	7.570932340916965586e+01
3.799999999999999822e+00	2.729383333293615692e+02	5.263679308576358551e+01
3.799999999999999822e+00	2.519566666630002203e+02	5.069492490663648709e+01
3.899999999999999911e+00	2.786908333292778366e+02	4.649034806621341431e+01
3.500000000000000000e+00	2.840616666625330140e+02	2.766119654135507133e+01
4.000000000000000000e+00	2.290516666633335205e+02	4.602175359716408565e+01
3.600000000000000089e+00	2.726016666626998131e+02	6.053394920444021921e+01
3.399999999999999911e+00	3.095591666621619993e+02	7.387519142586069165e+01
3.600000000000000089e+00	2.742933333325904641e+02	5.645979249769300168e+01
3.000000000000000000e+00	3.397683333531105063e+02	2.988328399474217534e+01
3.200000000000000178e+00	2.837900000165187748e+02	4.835794725174974928e+01
3.200000000000000178e+00	3.630916666878014212e+02	5.359547986441057077e+01
3.700000000000000178e+00	2.912525000169530927e+02	5.305863620733033770e+01
3.299999999999999822e+00	2.895450000168537485e+02	4.700339973143297811e+01
3.600000000000000089e+00	2.685216666822967113e+02	6.053802645611155953e+01
3.200000000000000178e+00	2.898333333502038727e+02	5.178497944135470021e+01
3.399999999999999911e+00	3.738266666884262577e+02	6.957959296217197220e+01
6.500000000000000000e+00	1.529375476279497548e+02	5.461716148904052659e+01
6.500000000000000000e+00	1.536309047708472804e+02	5.698703058183890846e+01
6.299999999999999822e+00	1.568051666757939415e+02	5.351449976547238663e+01
6.599999999999999645e+00	1.454545952465618086e+02	3.993594301776997924e+01
6.099999999999999645e+00	1.610620000093750548e+02	6.028443543387970749e+01
6.599999999999999645e+00	1.512762500088054480e+02	5.331592868232710458e+01
6.299999999999999822e+00	1.625008333427921059e+02	5.308313548776349222e+01
6.500000000000000000e+00	1.589683333425865328e+02	5.212758199711087315e+01
6.400000000000000355e+00	1.553127381042784805e+02	4.553893034390649319e+01
6.500000000000000000e+00	1.448928095322433762e+02	4.767321659151797064e+01
6.500000000000000000e+00	1.501166666754045877e+02	5.082654915057893419e+01
5.799999999999999822e+00	1.645941190571996628e+02	4.319630921276790048e+01
6.900000000000000355e+00	1.460902381037416831e+02	4.130870365545483480e+01
6.400000000000000355e+00	1.541056666756367974e+02	4.448042189613052244e+01
6.299999999999999822e+00	1.574202381044011361e+02	5.814489221960279508e+01
6.700000000000000178e+00	1.498990714372966977e+02	4.980547952030730841e+01
6.299999999999999822e+00	1.596217619140531383e+02	4.797593222421882331e+01
6.799999999999999822e+00	1.417777857225382547e+02	3.540132611655310768e+01
6.500000000000000000e+00	1.538998333422914868e+02	4.382949813838913400e+01
6.400000000000000355e+00	1.590439285806861562e+02	5.615144740934348278e+01
3.200000000000000178e+00	2.900350000168822362e+02	3.752321429419938426e+01
3.600000000000000089e+00	2.683300000156188503e+02	6.233276156466678231e+01
3.799999999999999822e+00	2.512358333479571684e+02	5.218542493536379112e+01
3.600000000000000089e+00	2.729525000158879493e+02	5.490011554218123280e+01
3.600000000000000089e+00	2.768133333494428143e+02	6.058677637924419912e+01
3.000000000000000000e+00	3.130466666848884074e+02	3.272864583744869549e+01
3.600000000000000089e+00	3.176308333518219342e+02	5.009841209048193633e+01
3.399999999999999911e+00	2.804308333496565524e+02	7.119204348604901611e+01
3.799999999999999822e+00	2.874333333500641743e+02	5.546000833504182026e+01
3.299999999999999822e+00	3.313616666859544466e+02	9.376572308886110818e+01
3.200000000000000178e+00	3.364400000195834082e+02	4.585399619061843879e+01
3.799999999999999822e+00	2.695816666823583887e+02	4.162026766402900080e+01
3.500000000000000000e+00	3.046341666843986786e+02	4.068890180061101347e+01
3.799999999999999822e+00	2.715566666824732920e+02	4.809824715961720187e+01
3.000000000000000000e+00	3.614516666877058810e+02	5.948109879430620595e+01
3.500000000000000000e+00	2.847783333499096443e+02	5.577277020962797849e+01
3.299999999999999822e+00	2.900300000168819565e+02	5.822232741274908818e+01
6.000000000000000000e+00	1.716205000099895983e+02	5.250631098655196638e+01
5.900000000000000355e+00	1.629391428666271509e+02	5.345353375902344339e+01
6.700000000000000178e+00	1.515031190564376971e+02	4.596224238345894264e+01
5.900000000000000355e+00	1.656163333429734621e+02	5.980597417893615386e+01
7.000000000000000000e+00	1.459305833418275995e+02	5.157791878768879457e+01
6.299999999999999822e+00	1.589713809616343099e+02	4.415442934343607106e+01
6.200000000000000178e+00	1.608061190569791847e+02	5.184288408090164069e+01
6.400000000000000355e+00	1.527556190565105965e+02	4.096962893908276726e+01
6.599999999999999645e+00	1.532925476279704355e+02	4.153054980289454079e+01
6.599999999999999645e+00	1.580429523901516973e+02	5.119364092570013725e+01
6.299999999999999822e+00	1.600637619140788388e+02	5.580144319640739070e+01
6.299999999999999822e+00	1.547880714375812943e+02	4.822919527588134514e+01
3.799999999999999822e+00	2.552774999999429042e+02	6.950750924905291583e+01
3.600000000000000089e+00	2.583749999997650093e+02	6.583581323807418073e+01
3.600000000000000089e+00	2.741300000009920836e+02	5.901291691059348921e+01
3.100000000000000089e+00	3.199475000011639736e+02	2.696564651443795668e+01
4.000000000000000000e+00	2.418733333342132994e+02	4.760859105752557952e+01
3.600000000000000089e+00	2.830216666676963087e+02	5.086624545315474677e+01
4.299999999999999822e+00	2.225058333341427783e+02	4.534192418031547334e+01
3.000000000000000000e+00	3.026116666677675084e+02	2.442182760788754337e+01
2.600000000000000089e+00	3.238516666621720219e+02	2.287856047182297203e+01
3.600000000000000089e+00	2.945049999957143996e+02	8.197666785040844672e+01
3.700000000000000178e+00	2.756974999959880961e+02	8.395955435366461472e+01
3.899999999999999911e+00	2.573616666629215501e+02	6.164599048164237871e+01
3.500000000000000000e+00	2.800899999959241313e+02	6.746011243926263035e+01
3.500000000000000000e+00	3.181726666620366473e+02	6.187662974250650905e+01
3.600000000000000089e+00	2.816449999959015145e+02	7.489277932006800143e+01
3.299999999999999822e+00	2.950533333290397309e+02	5.845110285611974632e+01
3.299999999999999822e+00	2.797649999959288607e+02	6.049264591213974285e+01
6.900000000000000355e+00	1.443038095217096384e+02	4.390281739595488375e+01
6.599999999999999645e+00	1.527609523787294279e+02	4.576579468821262964e+01
6.599999999999999645e+00	1.528396666644425466e+02	4.620608400769780388e+01
6.500000000000000000e+00	1.521605238073096018e+02	4.640789043916602452e+01
6.700000000000000178e+00	1.478896666645145785e+02	4.231475609765929136e+01
6.400000000000000355e+00	1.507199999978067524e+02	4.870784352811129736e+01
7.000000000000000000e+00	1.464471428550117764e+02	3.824828093556138953e+01
5.900000000000000355e+00	1.651742380928345142e+02	6.905780701188888315e+01
6.700000000000000178e+00	1.485320476168861887e+02	4.161219827088837775e+01
6.500000000000000000e+00	1.523336666644499360e+02	3.903241147544996181e+01
6.799999999999999822e+00	1.501144285692441258e+02	5.199197599618626953e+01
6.299999999999999822e+00	1.521729285692141787e+02	4.925166230937170297e+01
6.599999999999999645e+00	1.563086428548682818e+02	4.819333253892077806e+01
6.900000000000000355e+00	1.492900952359227915e+02	4.573758638233766050e+01
6.799999999999999822e+00	1.443573809502802874e+02	4.164238002745739919e+01
7.099999999999999645e+00	1.368251428569556651e+02	4.231079621684209968e+01
6.700000000000000178e+00	1.421806666749426427e+02	4.742201178821688501e+01
7.400000000000000355e+00	1.375754761984841537e+02	3.925626878667567610e+01
7.099999999999999645e+00	1.359432619126748421e+02	3.646850151136420948e+01
6.299999999999999822e+00	1.573994523901142486e+02	5.315003412250448633e+01
6.900000000000000355e+00	1.421189881035105032e+02	4.542144896958852485e+01
6.200000000000000178e+00	1.619467142951408221e+02	4.857111477600586369e+01
6.200000000000000178e+00	1.689124285812605706e+02	4.856217960637071229e+01
7.000000000000000000e+00	1.437349047702712710e+02	4.739642175400650359e+01
3.100000000000000089e+00	3.111066666847754050e+02	7.558235060196838617e+01
3.100000000000000089e+00	2.289766666799948780e+02	4.303578355081766915e+01
3.600000000000000089e+00	2.727475000158760281e+02	8.328297287364981116e+01
3.100000000000000089e+00	2.793983333495964416e+02	4.028562407427251912e+01
3.399999999999999911e+00	2.905475000169120676e+02	3.310464576985528140e+01
3.399999999999999911e+00	3.414400000198744465e+02	6.430237426087613528e+01
3.200000000000000178e+00	3.153366666850216689e+02	5.301708048837197396e+01
3.600000000000000089e+00	2.555233333482067337e+02	6.523596964228940465e+01
3.299999999999999822e+00	3.236183333521704526e+02	6.238484831283424370e+01
3.399999999999999911e+00	2.857491666832994497e+02	4.543546720024421859e+01
3.399999999999999911e+00	3.042375000177089532e+02	3.487462190254554883e+01
3.299999999999999822e+00	2.878783333500900312e+02	8.767876188257247350e+01
3.799999999999999822e+00	2.751283333493479404e+02	7.371562758055335962e+01
3.500000000000000000e+00	2.737966666826037567e+02	6.615428146500582329e+01
3.600000000000000089e+00	2.957683333505493692e+02	5.023892507137834684e+01
3.500000000000000000e+00	2.735350000159218098e+02	4.536867229412617775e+01
3.399999999999999911e+00	2.745850000159829278e+02	6.987059961869459812e+01
3.500000000000000000e+00	2.813383333497093872e+02	3.727284842361542161e+01
3.700000000000000178e+00	2.992150000174166280e+02	5.713426193040409373e+01
6.400000000000000355e+00	1.534785714375050816e+02	4.641161604031341170e+01
7.099999999999999645e+00	1.429591666749879550e+02	4.220744557263238050e+01
6.799999999999999822e+00	1.490552142943904244e+02	4.801467719258216249e+01
6.400000000000000355e+00	1.577942619139467411e+02	4.699645165576441741e+01
6.700000000000000178e+00	1.491750952467783691e+02	4.048078417062590972e+01
6.599999999999999645e+00	1.576663571520331857e+02	4.987129089109210867e+01
6.400000000000000355e+00	1.456963809608616316e+02	4.474238240415365908e+01
6.599999999999999645e+00	1.467769761990197708e+02	5.693356777442411243e+01
6.500000000000000000e+00	1.465729523894840440e+02	4.833006503771393625e+01
7.099999999999999645e+00	1.441672619131535669e+02	4.390193069676121240e+01
6.299999999999999822e+00	1.520562381040889193e+02	5.376711009210237080e+01
7.099999999999999645e+00	1.414055238177546983e+02	3.601137550613590577e+01
6.799999999999999822e+00	1.458729285799195168e+02	3.926352532233607207e+01
6.599999999999999645e+00	1.474129523895329612e+02	4.308112021395049851e+01
6.799999999999999822e+00	1.508374761992560593e+02	5.159433628242823033e+01
6.500000000000000000e+00	1.519594047707499556e+02	5.524513873525332031e+01
3.100000000000000089e+00	2.766583333494369299e+02	4.804526210396323194e+01
3.500000000000000000e+00	2.454541666809539890e+02	3.974249115622280470e+01
3.399999999999999911e+00	3.383250000196930500e+02	6.378321529272160717e+01
3.100000000000000089e+00	2.866350000166843301e+02	3.842904114234115553e+01
3.700000000000000178e+00	2.628600000153004430e+02	6.903161040127329784e+01
3.500000000000000000e+00	2.551523333481851239e+02	4.466350716039620039e+01
3.700000000000000178e+00	2.482608333477840006e+02	2.980224924194322256e+01
3.899999999999999911e+00	2.493600000145146680e+02	6.760072052302484735e+01
3.700000000000000178e+00	2.831458333498145521e+02	5.747584778938861660e+01
3.500000000000000000e+00	2.836625000165112738e+02	5.858008466135663639e+01
3.600000000000000089e+00	3.025566666842777863e+02	3.416903556409044995e+01
3.899999999999999911e+00	2.470000000143772922e+02	4.571601578173830660e+01
3.500000000000000000e+00	2.790550000162431274e+02	6.786402361172842745e+01
3.500000000000000000e+00	2.843850000165533629e+02	6.600059027919540711e+01
3.600000000000000089e+00	3.103183333332500524e+02	1.075477215762354319e+02
3.500000000000000000e+00	2.738683333330842515e+02	5.830183990541436145e+01
4.299999999999999822e+00	2.345033333341798425e+02	5.040707504026071462e+01
3.100000000000000089e+00	2.726083333343250388e+02	7.258835381749472049e+01
3.500000000000000000e+00	2.817250000010248527e+02	6.321424899928037888e+01
3.399999999999999911e+00	2.772475000010086319e+02	3.716546896617344231e+01
4.000000000000000000e+00	2.408933333342097285e+02	5.517732061717887149e+01
3.200000000000000178e+00	2.921366666677294575e+02	4.306424630089476580e+01
3.700000000000000178e+00	2.706716666630813961e+02	6.917533890277506714e+01
3.899999999999999911e+00	2.535799999963099367e+02	7.425281250886607154e+01
3.700000000000000178e+00	2.392524999965184236e+02	5.465713850624597114e+01
3.799999999999999822e+00	2.800191666625918288e+02	6.254367414231506928e+01
3.600000000000000089e+00	2.654941666628031953e+02	4.005762116914782212e+01
4.099999999999999645e+00	2.751683333293291298e+02	5.842851062449106792e+01
3.399999999999999911e+00	2.691149999960838386e+02	4.121634581662514307e+01
3.399999999999999911e+00	2.207516666634543014e+02	3.612752471491708661e+01
3.500000000000000000e+00	2.641808333294890190e+02	5.462346240041783574e+01
3.299999999999999822e+00	3.071649999955301382e+02	3.498061243462566239e+01
3.200000000000000178e+00	2.612016666628657049e+02	5.522643454839088406e+01
3.700000000000000178e+00	2.653649999961384083e+02	4.056537436270916430e+01
[truncated: 2,500 more rows]
