# Supplementary material for: Neuro4PD: An Initial Neurorobotics Model of Parkinson's Disease
Source: Front Neurorobot. 2021 Jul 1;15:640449. doi: 10.3389/fnbot.2021.640449 (PMC8283825; doi:10.3389/fnbot.2021.640449)
Supplement: Supplementary file 2 [file Data_Sheet_1.ZIP › Paper_Code/decodingModule/scripts/hidden2.csv]

0.022301	-0.026143	-0.91866	0.47866	-0.24729	0.48694	-0.43944	-0.72748	0.038283
-0.94219	-0.14237	-0.012517	0.85552	0.48726	-0.087306	0.73064	0.13036	-0.72793
-0.38814	0.62034	-0.14023	0.57672	0.58774	-0.00056139	0.73516	-0.63673	0.27706
-0.36107	-0.97301	-0.029282	-0.13274	0.60112	-0.051921	-0.025276	-0.88345	0.1617
0.8228	0.49779	0.2321	-0.8994	0.11283	-0.23942	0.13924	-0.95393	-0.45354
-0.58041	0.078449	-0.0015471	0.86356	-0.35159	-0.66062	0.4406	0.87122	0.3468
