# Supplementary material for: Neuro4PD: An Initial Neurorobotics Model of Parkinson's Disease
Source: Front Neurorobot. 2021 Jul 1;15:640449. doi: 10.3389/fnbot.2021.640449 (PMC8283825; doi:10.3389/fnbot.2021.640449)
Supplement: Supplementary file 2 [file Data_Sheet_1.ZIP › Paper_Code/decodingModule/scripts/hidden1.csv]

-0.82439	0.01243	-0.6637
-0.29103	0.13096	0.30473
0.46862	0.28502	0.53864
0.1848	-0.59394	-0.21495
-0.10941	-0.32654	-0.20816
0.8314	-0.34198	0.38481
-1.0117	0.22051	-0.52674
0.033988	0.19172	0.89622
-0.707	0.37936	-0.73015
