# Supplementary material for: Neuro4PD: An Initial Neurorobotics Model of Parkinson's Disease
Source: Front Neurorobot. 2021 Jul 1;15:640449. doi: 10.3389/fnbot.2021.640449 (PMC8283825; doi:10.3389/fnbot.2021.640449)
Supplement: Supplementary file 2 [file Data_Sheet_1.ZIP › Paper_Code/nao/nao_apps/CMakeLists.txt]

cmake_minimum_required(VERSION 2.8.3)
project(nao_apps)

## Find catkin macros and libraries
find_package(catkin REQUIRED COMPONENTS
)

catkin_python_setup()

catkin_package(
)

catkin_install_python(PROGRAMS ./nodes/nao_alife.py ./nodes/nao_behaviors.py ./nodes/nao_diagnostic_updater.py
    ./nodes/nao_footsteps.py ./nodes/nao_leds.py ./nodes/nao_speech.py ./nodes/nao_tactile.py ./nodes/nao_walker.py
    DESTINATION ${CATKIN_PACKAGE_BIN_DESTINATION}
)

install(DIRECTORY launch
    DESTINATION ${CATKIN_PACKAGE_SHARE_DESTINATION}
)
