# Supplementary material for: Neuro4PD: An Initial Neurorobotics Model of Parkinson's Disease
Source: Front Neurorobot. 2021 Jul 1;15:640449. doi: 10.3389/fnbot.2021.640449 (PMC8283825; doi:10.3389/fnbot.2021.640449)
Supplement: Supplementary file 2 [file Data_Sheet_1.ZIP › Paper_Code/nao/nao_apps/package.xml]

<?xml version="1.0"?>
<package>
  <name>nao_apps</name>
  <version>0.5.15</version>
  <description>Applications for NAO using the NAOqi API</description>

  <maintainer email="vincent.rabaud@gmail.com">Vincent Rabaud</maintainer>

  <license>BSD</license>

  <buildtool_depend>catkin</buildtool_depend>

  <run_depend>actionlib</run_depend>
  <run_depend>diagnostic_msgs</run_depend>
  <run_depend>dynamic_reconfigure</run_depend>
  <run_depend>geometry_msgs</run_depend>
  <run_depend>humanoid_nav_msgs</run_depend>
  <run_depend>naoqi_apps</run_depend>
  <run_depend>naoqi_navigation</run_depend>
  <run_depend>naoqi_sensors_py</run_depend>
  <run_depend>naoqi_tools</run_depend>
  <run_depend>naoqi_bridge_msgs</run_depend>
  <run_depend>naoqi_driver</run_depend>
  <run_depend>naoqi_driver_py</run_depend>
  <run_depend>naoqi_pose</run_depend>
  <run_depend>rospy</run_depend>
  <run_depend>std_msgs</run_depend>
  <run_depend>std_srvs</run_depend>

  <test_depend>trajectory_msgs</test_depend>

</package>
