# Supplementary material for: Neuro4PD: An Initial Neurorobotics Model of Parkinson's Disease
Source: Front Neurorobot. 2021 Jul 1;15:640449. doi: 10.3389/fnbot.2021.640449 (PMC8283825; doi:10.3389/fnbot.2021.640449)
Supplement: Supplementary file 2 [file Data_Sheet_1.ZIP › Paper_Code/nao/nao_bringup/package.xml]

<package>
  <name>nao_bringup</name>
  <version>0.5.15</version>
  
  <description>
      Launch files and scripts needed to bring ROS interfaces for Nao up into a
      running state.
  </description>
  
  <maintainer email="severin.lemaignan@epfl.ch">Séverin Lemaignan</maintainer>
  <author>Séverin Lemaignan</author>
  <license>BSD</license>

  <url>http://www.ros.org/wiki/nao_robot</url>
  <url type="bugtracker">https://github.com/ros-nao/nao_robot/issues</url>
  <url type="repository">https://github.com/ros-nao/nao_robot</url>

  <buildtool_depend>catkin</buildtool_depend>

  <run_depend>nao_description</run_depend>
  <run_depend>naoqi_driver</run_depend>
  <run_depend>naoqi_driver_py</run_depend>
  <run_depend>naoqi_sensors_py</run_depend>
  <run_depend>naoqi_pose</run_depend>
  <run_depend>robot_state_publisher</run_depend>
  <run_depend>diagnostic_aggregator</run_depend>

</package>
