# Supplementary material for: Neuro4PD: An Initial Neurorobotics Model of Parkinson's Disease
Source: Front Neurorobot. 2021 Jul 1;15:640449. doi: 10.3389/fnbot.2021.640449 (PMC8283825; doi:10.3389/fnbot.2021.640449)
Supplement: Supplementary file 2 [file Data_Sheet_1.ZIP › Paper_Code/nao/nao_bringup/config/nao_analysers.yaml]

# nao_dashboard/NaoJointsAnalyzer extends diagnostic_aggregator/AnalyzerGroup
# by providing overall stiffness value and a list of hot joints for nao_dashboard. 
#

analyzers:
  nao:
    type: diagnostic_aggregator/AnalyzerGroup
    path: Nao
    analyzers:
      CPU:
        type: diagnostic_aggregator/GenericAnalyzer
        path: CPU
        find_and_remove_prefix: nao_cpu
      Power:
        type: diagnostic_aggregator/GenericAnalyzer
        path: Battery
        find_and_remove_prefix: nao_power
#      Joints:
#        type: nao_dashboard/NaoJointsAnalyzer
#        path: Joints
#        find_and_remove_prefix: nao_joint
      Laser:
        type: diagnostic_aggregator/GenericAnalyzer
        path: Laser
        find_and_remove_prefix: hokuyo
      Camera:
        type: diagnostic_aggregator/GenericAnalyzer
        path: Camera
        find_and_remove_prefix: nao_camera
      WLAN:
        type: diagnostic_aggregator/GenericAnalyzer
        path: WLAN
        find_and_remove_prefix: nao_wlan
      Ethernet:
        type: diagnostic_aggregator/GenericAnalyzer
        path: Ethernet
        find_and_remove_prefix: nao_ethernet
      Relays:
        type: diagnostic_aggregator/GenericAnalyzer
        path: Relays
        find_and_remove_prefix: relay_
