# Supplementary material for: Neuro4PD: An Initial Neurorobotics Model of Parkinson's Disease
Source: Front Neurorobot. 2021 Jul 1;15:640449. doi: 10.3389/fnbot.2021.640449 (PMC8283825; doi:10.3389/fnbot.2021.640449)
Supplement: Supplementary file 2 [file Data_Sheet_1.ZIP › Paper_Code/nao/nao_bringup/launch/nao_full_py.launch]

<launch>

  <arg name="nao_ip"          default="$(optenv NAO_IP 127.0.0.1)" />
  <arg name="nao_port"        default="$(optenv NAO_PORT 9559)" />

  <node pkg="diagnostic_aggregator" type="aggregator_node" name="diag_agg" clear_params="true">
    <rosparam command="load"  file="$(find nao_bringup)/config/nao_analysers.yaml" />
  </node>

  <!-- upload nao robot model V40 by default-->
  <include file="$(find nao_description)/launch/robot_state_publisher.launch" >
    <arg name="version"       value="V40" />
  </include>

  <!-- publish joint states and basic actuators -->
  <include file="$(find naoqi_driver_py)/launch/naoqi_driver.launch">
    <arg name="nao_ip"        value="$(arg nao_ip)" />
  </include>

  <!-- enable walker 
  <include file="$(find nao_apps)/launch/walker.launch" >
    <arg name="nao_ip"        value="$(arg nao_ip)" />
  </include>
  -->

  <!-- launch pose manager -->
  <include file="$(find naoqi_pose)/launch/pose_manager.launch" >
    <arg name="nao_ip"        value="$(arg nao_ip)" />
    <arg name="nao_port"      value="$(arg nao_port)" />
  </include>

  <!-- Specify here all dependent settings (default top) -->
  <include file="$(find naoqi_sensors_py)/launch/camera.launch" ns="nao_robot/camera/top" >
    <arg name="nao_ip"        value="$(arg nao_ip)" />
  </include>
  <include file="$(find naoqi_sensors_py)/launch/camera.launch" ns="nao_robot/camera/bottom" >
    <arg name="nao_ip"        value="$(arg nao_ip)" />
    <arg name="source"        value="1" />
  </include>

  <!-- Load left and right sonar -->
  <include file="$(find naoqi_sensors_py)/launch/sonar.launch" ns="nao_robot/sonar/left" >
    <arg name="nao_ip"        value="$(arg nao_ip)" />
    <arg name="memory_key"    value="Device/SubDeviceList/US/Left/Sensor/Value" />
    <arg name="frame_id"      value="LSonar_frame" />
  </include>
  <include file="$(find naoqi_sensors_py)/launch/sonar.launch" ns="nao_robot/sonar/right" >
    <arg name="nao_ip"        value="$(arg nao_ip)" />
    <arg name="memory_key"    value="Device/SubDeviceList/US/Right/Sensor/Value" />
    <arg name="frame_id"      value="RSonar_frame" />
  </include>

  <!-- Specify here all dependent settings (default top) -->
  <include file="$(find naoqi_sensors_py)/launch/microphone.launch" ns="nao_robot/microphone" >
    <arg name="nao_ip"        value="$(arg nao_ip)" />
  </include>

  <node pkg="nao_apps" type="nao_leds.py" name="nao_leds" required="true" args="--pip=$(arg nao_ip) --pport=$(arg nao_port)"  />

  <node pkg="nao_apps" type="nao_tactile.py" name="nao_tactile" required="true" args="--pip=$(arg nao_ip) --pport=$(arg nao_port)"  />

  <node pkg="nao_apps" type="nao_speech.py" name="nao_speech" required="true" args="--pip=$(arg nao_ip) --pport=$(arg nao_port)"  />

  <node pkg="nao_apps" type="nao_behaviors.py" name="nao_behaviors" required="true" args="--pip=$(arg nao_ip) --pport=$(arg nao_port)"  />


</launch>
