# Supplementary material for: Neuro4PD: An Initial Neurorobotics Model of Parkinson's Disease
Source: Front Neurorobot. 2021 Jul 1;15:640449. doi: 10.3389/fnbot.2021.640449 (PMC8283825; doi:10.3389/fnbot.2021.640449)
Supplement: Supplementary file 2 [file Data_Sheet_1.ZIP › Paper_Code/nao/nao_bringup/launch/nao_full.launch]

<launch>

  <arg name="nao_ip"              default="$(optenv NAO_IP 127.0.0.1)" />
  <arg name="nao_port"            default="$(optenv NAO_PORT 9559)" />

  <arg name="roscore_ip"          default="127.0.0.1" />
  <arg name="network_interface"   default="eth0" />

  <arg name="namespace"           default="nao_robot" />

  <!-- naoqi driver -->
  <include file="$(find naoqi_driver)/launch/naoqi_driver.launch" ns="$(arg namespace)" >
    <arg name="nao_ip"            value="$(arg nao_ip)" />
    <arg name="nao_port"          value="$(arg nao_port)" />
    <arg name="roscore_ip"        value="$(arg roscore_ip)" />
    <arg name="network_interface" value="$(arg network_interface)" />
  </include>

  <!-- launch pose manager -->
  <include file="$(find naoqi_pose)/launch/pose_manager.launch" ns="$(arg namespace)/pose">
    <arg name="nao_ip"            value="$(arg nao_ip)" />
    <arg name="nao_port"          value="$(arg nao_port)" />
  </include>

</launch>
