# Supplementary material for: Neuro4PD: An Initial Neurorobotics Model of Parkinson's Disease
Source: Front Neurorobot. 2021 Jul 1;15:640449. doi: 10.3389/fnbot.2021.640449 (PMC8283825; doi:10.3389/fnbot.2021.640449)
Supplement: Supplementary file 2 [file Data_Sheet_1.ZIP › Paper_Code/nao/nao_description/package.xml]

<package>
  <name>nao_description</name>
  <version>0.5.15</version>
  
  <description>
    Description of the Nao robot model that can be used with robot_state_publisher to display the robot's state of joint angles.
  </description>

  <author>Armin Hornung</author>
  <author>Stefan Osswald</author>
  <maintainer email="severin.lemaignan@epfl.ch">Séverin Lemaignan</maintainer>
  <maintainer email="vincent.rabaud@gmail.com">Vincent Rabaud</maintainer>
  <license>BSD</license>

  <url>http://www.ros.org/wiki/nao_description</url>
  <url type="bugtracker">https://github.com/ros-nao/nao_robot/issues</url>
  <url type="repository">https://github.com/ros-nao/nao_robot</url>
  
  <buildtool_depend>catkin</buildtool_depend>

  <build_depend>roscpp</build_depend>
  <build_depend>tf</build_depend>
  <build_depend>message_filters</build_depend>
  <build_depend>sensor_msgs</build_depend>
  <build_depend>urdf</build_depend>
  <build_depend>xacro</build_depend>
  
  <run_depend>roscpp</run_depend>
  <run_depend>robot_state_publisher</run_depend>
  <run_depend>tf</run_depend>
  <run_depend>message_filters</run_depend>
  <run_depend>sensor_msgs</run_depend>
  <run_depend>urdf</run_depend>
  <run_depend>xacro</run_depend>
  
</package>
