# Supplementary material for: Neuro4PD: An Initial Neurorobotics Model of Parkinson's Disease
Source: Front Neurorobot. 2021 Jul 1;15:640449. doi: 10.3389/fnbot.2021.640449 (PMC8283825; doi:10.3389/fnbot.2021.640449)
Supplement: Supplementary file 2 [file Data_Sheet_1.ZIP › Paper_Code/nao/nao_description/config/urdf.rviz]

Panels:
  - Class: rviz/Displays
    Help Height: 78
    Name: Displays
    Property Tree Widget:
      Expanded:
        - /Global Options1
        - /Status1
        - /RobotModel1
        - /TF1
      Splitter Ratio: 0.5
    Tree Height: 565
  - Class: rviz/Selection
    Name: Selection
  - Class: rviz/Tool Properties
    Expanded:
      - /2D Pose Estimate1
      - /2D Nav Goal1
      - /Publish Point1
    Name: Tool Properties
    Splitter Ratio: 0.588679
  - Class: rviz/Views
    Expanded:
      - /Current View1
    Name: Views
    Splitter Ratio: 0.5
  - Class: rviz/Time
    Experimental: false
    Name: Time
    SyncMode: 0
    SyncSource: ""
Visualization Manager:
  Class: ""
  Displays:
    - Alpha: 0.5
      Cell Size: 1
      Class: rviz/Grid
      Color: 160; 160; 164
      Enabled: true
      Line Style:
        Line Width: 0.03
        Value: Lines
      Name: Grid
      Normal Cell Count: 0
      Offset:
        X: 0
        Y: 0
        Z: 0
      Plane: XY
      Plane Cell Count: 10
      Reference Frame: <Fixed Frame>
      Value: true
    - Alpha: 0.7
      Class: rviz/RobotModel
      Collision Enabled: false
      Enabled: true
      Links:
        All Links Enabled: true
        CameraTop_frame:
          Alpha: 1
          Show Axes: false
          Show Trail: false
        Expand Joint Details: false
        Expand Link Details: false
        Expand Tree: false
        Head:
          Alpha: 1
          Show Axes: false
          Show Trail: false
          Value: true
        LBicep:
          Alpha: 1
          Show Axes: false
          Show Trail: false
          Value: true
        LElbow:
          Alpha: 1
          Show Axes: false
          Show Trail: false
        LFeet:
          Alpha: 1
          Show Axes: false
          Show Trail: false
          Value: true
        LFinger11:
          Alpha: 1
          Show Axes: false
          Show Trail: false
          Value: true
        LFinger12:
          Alpha: 1
          Show Axes: false
          Show Trail: false
          Value: true
        LFinger13:
          Alpha: 1
          Show Axes: false
          Show Trail: false
          Value: true
        LFinger21:
          Alpha: 1
          Show Axes: false
          Show Trail: false
          Value: true
        LFinger22:
          Alpha: 1
          Show Axes: false
          Show Trail: false
          Value: true
        LFinger23:
          Alpha: 1
          Show Axes: false
          Show Trail: false
          Value: true
        LForeArm:
          Alpha: 1
          Show Axes: false
          Show Trail: false
          Value: true
        LHip:
          Alpha: 1
          Show Axes: false
          Show Trail: false
          Value: true
        LPelvis:
          Alpha: 1
          Show Axes: false
          Show Trail: false
          Value: true
        LShoulder:
          Alpha: 1
          Show Axes: false
          Show Trail: false
          Value: true
        LSonar:
          Alpha: 1
          Show Axes: false
          Show Trail: false
        LThigh:
          Alpha: 1
          Show Axes: false
          Show Trail: false
          Value: true
        LThumb1:
          Alpha: 1
          Show Axes: false
          Show Trail: false
          Value: true
        LThumb2:
          Alpha: 1
          Show Axes: false
          Show Trail: false
          Value: true
        LTibia:
          Alpha: 1
          Show Axes: false
          Show Trail: false
          Value: true
        Link Tree Style: Links in Alphabetic Order
        Neck:
          Alpha: 1
          Show Axes: false
          Show Trail: false
          Value: true
        RBicep:
          Alpha: 1
          Show Axes: false
          Show Trail: false
          Value: true
        RElbow:
          Alpha: 1
          Show Axes: false
          Show Trail: false
        RFeet:
          Alpha: 1
          Show Axes: false
          Show Trail: false
          Value: true
        RFinger11:
          Alpha: 1
          Show Axes: false
          Show Trail: false
          Value: true
        RFinger12:
          Alpha: 1
          Show Axes: false
          Show Trail: false
          Value: true
        RFinger13:
          Alpha: 1
          Show Axes: false
          Show Trail: false
          Value: true
        RFinger21:
          Alpha: 1
          Show Axes: false
          Show Trail: false
          Value: true
        RFinger22:
          Alpha: 1
          Show Axes: false
          Show Trail: false
          Value: true
        RFinger23:
          Alpha: 1
          Show Axes: false
          Show Trail: false
          Value: true
        RForeArm:
          Alpha: 1
          Show Axes: false
          Show Trail: false
          Value: true
        RHip:
          Alpha: 1
          Show Axes: false
          Show Trail: false
          Value: true
        RPelvis:
          Alpha: 1
          Show Axes: false
          Show Trail: false
          Value: true
        RShoulder:
          Alpha: 1
          Show Axes: false
          Show Trail: false
          Value: true
        RSonar:
          Alpha: 1
          Show Axes: false
          Show Trail: false
        RThigh:
          Alpha: 1
          Show Axes: false
          Show Trail: false
          Value: true
        RThumb1:
          Alpha: 1
          Show Axes: false
          Show Trail: false
          Value: true
        RThumb2:
          Alpha: 1
          Show Axes: false
          Show Trail: false
          Value: true
        RTibia:
          Alpha: 1
          Show Axes: false
          Show Trail: false
          Value: true
        base_link:
          Alpha: 1
          Show Axes: false
          Show Trail: false
        gaze:
          Alpha: 1
          Show Axes: false
          Show Trail: false
        l_ankle:
          Alpha: 1
          Show Axes: false
          Show Trail: false
          Value: true
        l_gripper:
          Alpha: 1
          Show Axes: false
          Show Trail: false
        l_sole:
          Alpha: 1
          Show Axes: false
          Show Trail: false
        l_wrist:
          Alpha: 1
          Show Axes: false
          Show Trail: false
          Value: true
        r_ankle:
          Alpha: 1
          Show Axes: false
          Show Trail: false
          Value: true
        r_gripper:
          Alpha: 1
          Show Axes: false
          Show Trail: false
        r_sole:
          Alpha: 1
          Show Axes: false
          Show Trail: false
        r_wrist:
          Alpha: 1
          Show Axes: false
          Show Trail: false
          Value: true
        torso:
          Alpha: 1
          Show Axes: false
          Show Trail: false
          Value: true
      Name: RobotModel
      Robot Description: robot_description
      TF Prefix: ""
      Update Interval: 0
      Value: true
      Visual Enabled: true
    - Class: rviz/TF
      Enabled: true
      Frame Timeout: 15
      Frames:
        All Enabled: true
        CameraTop_frame:
          Value: true
        Head:
          Value: true
        LBicep:
          Value: true
        LElbow:
          Value: true
        LFeet:
          Value: true
        LFinger11:
          Value: true
        LFinger12:
          Value: true
        LFinger13:
          Value: true
        LFinger21:
          Value: true
        LFinger22:
          Value: true
        LFinger23:
          Value: true
        LForeArm:
          Value: true
        LHip:
          Value: true
        LPelvis:
          Value: true
        LShoulder:
          Value: true
        LSonar:
          Value: true
        LThigh:
          Value: true
        LThumb1:
          Value: true
        LThumb2:
          Value: true
        LTibia:
          Value: true
        Neck:
          Value: true
        RBicep:
          Value: true
        RElbow:
          Value: true
        RFeet:
          Value: true
        RFinger11:
          Value: true
        RFinger12:
          Value: true
        RFinger13:
          Value: true
        RFinger21:
          Value: true
        RFinger22:
          Value: true
        RFinger23:
          Value: true
        RForeArm:
          Value: true
        RHip:
          Value: true
        RPelvis:
          Value: true
        RShoulder:
          Value: true
        RSonar:
          Value: true
        RThigh:
          Value: true
        RThumb1:
          Value: true
        RThumb2:
          Value: true
        RTibia:
          Value: true
        base_link:
          Value: true
        gaze:
          Value: true
        l_ankle:
          Value: true
        l_gripper:
          Value: true
        l_sole:
          Value: true
        l_wrist:
          Value: true
        r_ankle:
          Value: true
        r_gripper:
          Value: true
        r_sole:
          Value: true
        r_wrist:
          Value: true
        torso:
          Value: true
      Marker Scale: 0.3
      Name: TF
      Show Arrows: true
      Show Axes: true
      Show Names: true
      Tree:
        base_link:
          torso:
            LPelvis:
              LHip:
                LThigh:
                  LTibia:
                    l_ankle:
                      LFeet:
                        l_sole:
                          {}
            LShoulder:
              LBicep:
                LElbow:
                  LForeArm:
                    l_wrist:
                      LFinger11:
                        LFinger12:
                          LFinger13:
                            {}
                      LFinger21:
                        LFinger22:
                          LFinger23:
                            {}
                      LThumb1:
                        LThumb2:
                          {}
                      l_gripper:
                        {}
            LSonar:
              {}
            Neck:
              Head:
                CameraTop_frame:
                  gaze:
                    {}
            RPelvis:
              RHip:
                RThigh:
                  RTibia:
                    r_ankle:
                      RFeet:
                        r_sole:
                          {}
            RShoulder:
              RBicep:
                RElbow:
                  RForeArm:
                    r_wrist:
                      RFinger11:
                        RFinger12:
                          RFinger13:
                            {}
                      RFinger21:
                        RFinger22:
                          RFinger23:
                            {}
                      RThumb1:
                        RThumb2:
                          {}
                      r_gripper:
                        {}
            RSonar:
              {}
      Update Interval: 0
      Value: true
  Enabled: true
  Global Options:
    Background Color: 48; 48; 48
    Fixed Frame: torso
    Frame Rate: 30
  Name: root
  Tools:
    - Class: rviz/Interact
      Hide Inactive Objects: true
    - Class: rviz/MoveCamera
    - Class: rviz/Select
    - Class: rviz/FocusCamera
    - Class: rviz/Measure
    - Class: rviz/SetInitialPose
      Topic: /initialpose
    - Class: rviz/SetGoal
      Topic: /move_base_simple/goal
    - Class: rviz/PublishPoint
      Single click: true
      Topic: /clicked_point
  Value: true
  Views:
    Current:
      Class: rviz/Orbit
      Distance: 1.32784
      Enable Stereo Rendering:
        Stereo Eye Separation: 0.06
        Stereo Focal Distance: 1
        Swap Stereo Eyes: false
        Value: false
      Focal Point:
        X: 0
        Y: 0
        Z: 0
      Name: Current View
      Near Clip Distance: 0.01
      Pitch: 0.055398
      Target Frame: <Fixed Frame>
      Value: Orbit (rviz)
      Yaw: 0.000398632
    Saved: ~
Window Geometry:
  Displays:
    collapsed: false
  Height: 846
  Hide Left Dock: false
  Hide Right Dock: false
  QMainWindow State: 000000ff00000000fd00000004000000000000013c000002c4fc0200000008fb0000001200530065006c0065006300740069006f006e00000001e10000009b0000006400fffffffb0000001e0054006f006f006c002000500072006f007000650072007400690065007302000001ed000001df00000185000000a3fb000000120056006900650077007300200054006f006f02000001df000002110000018500000122fb000000200054006f006f006c002000500072006f0070006500720074006900650073003203000002880000011d000002210000017afb000000100044006900730070006c0061007900730100000028000002c4000000dd00fffffffb0000002000730065006c0065006300740069006f006e00200062007500660066006500720200000138000000aa0000023a00000294fb00000014005700690064006500530074006500720065006f02000000e6000000d2000003ee0000030bfb0000000c004b0069006e0065006300740200000186000001060000030c00000261000000010000010f000002c4fc0200000003fb0000001e0054006f006f006c002000500072006f00700065007200740069006500730100000041000000780000000000000000fb0000000a005600690065007700730100000028000002c4000000b000fffffffb0000001200530065006c0065006300740069006f006e010000025a000000b200000000000000000000000200000490000000a9fc0100000001fb0000000a00560069006500770073030000004e00000080000002e10000019700000003000004b00000003efc0100000002fb0000000800540069006d00650100000000000004b0000002f600fffffffb0000000800540069006d0065010000000000000450000000000000000000000259000002c400000004000000040000000800000008fc0000000100000002000000010000000a0054006f006f006c00730100000000ffffffff0000000000000000
  Selection:
    collapsed: false
  Time:
    collapsed: false
  Tool Properties:
    collapsed: false
  Views:
    collapsed: false
  Width: 1200
  X: 55
  Y: 40
