# Supplementary material for: Neuro4PD: An Initial Neurorobotics Model of Parkinson's Disease
Source: Front Neurorobot. 2021 Jul 1;15:640449. doi: 10.3389/fnbot.2021.640449 (PMC8283825; doi:10.3389/fnbot.2021.640449)
Supplement: Supplementary file 2 [file Data_Sheet_1.ZIP › Paper_Code/nao/nao_description/launch/robot_state_publisher.launch]

<launch>
  <arg name="version" default="V40" />
  <include file="$(find nao_description)/launch/upload_nao.launch" >
    <arg name="version" value="$(arg version)" />
  </include>

  <!-- complete robot model with base_footprint -->
  <node pkg="nao_description" type="base_footprint" name="base_footprint" />

  <!-- additionally load the robot state publisher -->
  <node pkg="robot_state_publisher" type="state_publisher" name="robot_state_publisher" />
</launch>
