# Supplementary material for: Neuro4PD: An Initial Neurorobotics Model of Parkinson's Disease
Source: Front Neurorobot. 2021 Jul 1;15:640449. doi: 10.3389/fnbot.2021.640449 (PMC8283825; doi:10.3389/fnbot.2021.640449)
Supplement: Supplementary file 2 [file Data_Sheet_1.ZIP › Paper_Code/nao/nao_description/launch/upload_nao.launch]

<launch>
  <arg name="version" default="V50" />
  <param name="robot_description" command="$(find xacro)/xacro --inorder $(find nao_description)/urdf/nao$(arg version)_generated_urdf/nao_robot.xacro" />
</launch>
