# Supplementary material for: Neuro4PD: An Initial Neurorobotics Model of Parkinson's Disease
Source: Front Neurorobot. 2021 Jul 1;15:640449. doi: 10.3389/fnbot.2021.640449 (PMC8283825; doi:10.3389/fnbot.2021.640449)
Supplement: Supplementary file 2 [file Data_Sheet_1.ZIP › Paper_Code/nao/nao_description/urdf/nao_robot_v3.urdf.xacro]

<?xml version="1.0"?>
<robot xmlns:xacro="http://ros.org/wiki/xacro" name="nao">
<!-- 
  ROS urdf definition of the Nao humanoid robot by Aldebaran Robotics

  This is part of the Nao-Stack of University of Freiburg, available at:
  http://code.google.com/p/alufr-ros-pkg/

  Authors: Armin Hornung, Stefan Osswald

  Joint names and properties are according to the Nao-documentation of
  Aldebaran Robotics ("Kinematics 3.2" for Nao V3.2). 
      
  Note that according to the documentation, the joint limits for the left leg 
  are different from the corresponding limits for the right leg. 
  For {L,R}HipPitch, {L,R}KneePitch and {L,R}AnklePitch the smallest interval 
  of the joint limits was chosen, whereas for {L,R}HipRoll and {L,R}AnkleRoll 
  the respective (differing) limits were copied from the documentation.
      
  The joint limits for {L,R}ShoulderRoll and {L,R}ElbowRoll do
  not include the zero position.
  
  This file loads a basic visualization of Nao and the structure (you need both)

-->

  <include filename="$(find nao_description)/urdf/visuals.xacro" />
  <include filename="$(find nao_description)/urdf/nao_robot_v3_structure.urdf.xacro" />
  
  
</robot>
