# Supplementary material for: Neuro4PD: An Initial Neurorobotics Model of Parkinson's Disease
Source: Front Neurorobot. 2021 Jul 1;15:640449. doi: 10.3389/fnbot.2021.640449 (PMC8283825; doi:10.3389/fnbot.2021.640449)
Supplement: Supplementary file 2 [file Data_Sheet_1.ZIP › Paper_Code/nao/nao_description/urdf/nao_robot_v3_structure.urdf.xacro]

<?xml version="1.0"?>
<robot xmlns:xacro="http://ros.org/wiki/xacro">
<!-- 
  ROS urdf definition of the Nao humanoid robot by Aldebaran Robotics
  
  DO NOT INCLUDE THIS FILE DIRECTLY! USE nao_robot.urdf.xacro INSTEAD!

  This is part of the Nao-Stack of University of Freiburg, available at:
  http://code.google.com/p/alufr-ros-pkg/

  Authors: Armin Hornung, Stefan Osswald

  Joint names and properties are according to the Nao-documentation of
  Aldebaran Robotics ("Kinematics 3.2" for Nao V3.2) and REP-120:
  http://ros.org/reps/rep-0120.html
      
  Note that according to the documentation, the joint limits for the left leg 
  are different from the corresponding limits for the right leg. 
  For {L,R}HipPitch, {L,R}KneePitch and {L,R}AnklePitch the smallest interval 
  of the joint limits was chosen, whereas for {L,R}HipRoll and {L,R}AnkleRoll 
  the respective (differing) limits were copied from the documentation.
      
  The joint limits for {L,R}ShoulderRoll and {L,R}ElbowRoll do
  not include the zero position.

  TODO: effort and velocity limits are DUMMY values!
  TODO: Inertial matrix is wrong or contains dummdy values. 
        Docs say inertial matrix is in link frame, URDF expects CoM frame
-->

  <!-- dummy first link, directly connects with torso -->
  <link name="base_link" />
  
  <!-- first real link of the robot, inertial reference frame -->
  <link name="torso" >
  <!--<inertial>
      <origin xyz="0 0 0" rpy="0 0 0"/>
      <mass value="0"/>
      <inertia ixx="0"  ixy="0"  ixz="0" iyy="0" iyz="0" izz="0" />
    </inertial> -->
    <inertial>
      <origin xyz="-0.00480 0.00006 0.04227" rpy="0 0 0"/>
      <mass value="1.02628"/>
      <inertia ixx="0.00487953284"  ixy="-0.00001428591"  ixz="-0.00019545651" iyy="0.00470360698" iyz="0.00002224589" izz="0.0015671352" />
    </inertial>
    <xacro:insert_visualization_torso/>    
  </link>
  
  <link name="HeadYaw_link">
    <inertial>
      <origin xyz="-0.00003 0.00018 -0.02573" rpy="0 0 0"/>
      <mass value="0.05959"/>
      <inertia ixx="0.00006223368"  ixy="0.00000000042"  ixz="0.00000007448" iyy="0.00006324431" iyz="0.00000010416" izz="0.00000549462" />
    </inertial>    
    <xacro:insert_visualization_headYaw/>
  </link>
  
  <link name="HeadPitch_link">
    <inertial>
      <origin xyz="0.00383 -0.00093 0.05156" rpy="0 0 0"/>
      <mass value="0.47671"/>
      <inertia ixx="0.00208895741"  ixy="0.00000549094"  ixz="0.0001133995" iyy="1932222.63e-9" iyz="-0.00002803917" izz="0.00082257793" />
    </inertial>
    <xacro:insert_visualization_head/>
  </link>
  
  <link name="gaze" />
  
  <link name="CameraTop_frame">
    <xacro:insert_visualization_cameraTop/>
  </link>
  
  <link name="CameraBottom_frame">
    <xacro:insert_visualization_cameraBottom/>  
  </link>
  
  <!-- Arm -->  
  <xacro:macro name="arm_links" params="side reflect">
  <link name = "${side}ShoulderPitch_link">
    <inertial>
      <origin xyz="-0.00178 ${reflect*0.02507} 0.00019" rpy="0 0 0"/>
      <mass value="0.06984"/>
      <inertia ixx="0"  ixy="0"  ixz="0" iyy="0" iyz="0" izz="0" />
    </inertial>
  </link>
  
  <link name = "${side}ShoulderRoll_link" >
    <inertial>
      <origin xyz="0.02067 ${reflect*-0.00388} 0.00362" rpy="0 0 0"/>
      <mass value="0.12166"/>
      <inertia ixx="0"  ixy="0"  ixz="0" iyy="0" iyz="0" izz="0" />
    </inertial>
    <xacro:insert_visualization_arm side="${side}"/>
  </link>
  
  <link name = "${side}ElbowYaw_link">
    <inertial>
      <origin xyz="-0.02573 ${reflect*0.00001} -0.00020" rpy="0 0 0"/>
      <mass value="0.05959"/>
      <inertia ixx="0"  ixy="0"  ixz="0" iyy="0" iyz="0" izz="0" />
    </inertial>    

    <xacro:insert_visualization_elbow_yaw side="${side}"/>
  </link>
  
  <link name = "${side}ElbowRoll_link">
    <inertial>
      <origin xyz="0.01940 ${reflect*-0.00304} 0.00250" rpy="0 0 0"/>
      <mass value="0.03770"/>
      <inertia ixx="0"  ixy="0"  ixz="0" iyy="0" iyz="0" izz="0" />
    </inertial>
    
    <xacro:insert_visualization_elbow side="${side}"/>
  </link>
  
  <link name = "${side}WristYaw_link">
    <inertial>
      <origin xyz="0.03241 ${reflect*-0.00268} -0.00272" rpy="0 0 0"/>
      <mass value="0.14314"/>
      <inertia ixx="0"  ixy="0"  ixz="0" iyy="0" iyz="0" izz="0" />
    </inertial>
    <xacro:insert_visualization_wrist side="${side}"/>    
  </link>
  </xacro:macro> 
  <link name="l_wrist"/>
  <link name="r_wrist"/>
  
  <link name="l_gripper">
    <xacro:insert_visualization_fingers side="L"/>    
  </link>
  <link name="r_gripper">
    <xacro:insert_visualization_fingers side="R"/>    
  </link>
  
  <xacro:arm_links side="L" reflect="-1"/>
  <xacro:arm_links side="R" reflect="1"/>  
  
  <!-- Leg links -->
  <xacro:macro name="leg_links" params="side reflect">
  <link name="${side}HipYawPitch_link" >
    <inertial>
      <origin xyz="-0.00717 ${reflect*0.01187} 0.02705" rpy="0 0 0"/>
      <mass value="0.07244"/>
      <inertia ixx="0"  ixy="0"  ixz="0" iyy="0" iyz="0" izz="0" />
    </inertial>
    <xacro:insert_visualization_hip side="${side}"/>
	</link>
		

  <link name="${side}HipRoll_link">
    <inertial>
      <origin xyz="-0.01649 ${reflect*-0.00029} -0.00475" rpy="0 0 0"/>
      <mass value="0.13530"/>
      <inertia ixx="0"  ixy="0"  ixz="0" iyy="0" iyz="0" izz="0" />
    </inertial>
    <xacro:insert_visualization_hipRoll side="${side}"/>
  </link>
  
  <link name="${side}HipPitch_link">
    <inertial>
      <origin xyz="0.00131 ${reflect*-0.00201} -0.05386" rpy="0 0 0"/>
      <mass value="0.39798"/>
      <inertia ixx="0"  ixy="0"  ixz="0" iyy="0" iyz="0" izz="0" />
    </inertial>
    <xacro:insert_visualization_thigh side="${side}"/>
  </link>
  
  <link name="${side}KneePitch_link">
    <inertial>
      <origin xyz="0.00471 ${reflect*-0.00210} -0.04891" rpy="0 0 0"/>
      <mass value="0.29706"/>
      <inertia ixx="0"  ixy="0"  ixz="0" iyy="0" iyz="0" izz="0" />
    </inertial>
    <xacro:insert_visualization_shine side="${side}"/>    
  </link>
  
  <link name="${side}AnklePitch_link">
    <inertial>
      <origin xyz="0.00142 ${reflect*-0.00028} 0.00638" rpy="0 0 0"/>
      <mass value="0.13892"/>
      <inertia ixx="0"  ixy="0"  ixz="0" iyy="0" iyz="0" izz="0" />
    </inertial>
    <xacro:insert_visualization_ankle side="${side}"/>
  </link>
  
  <link name="${side}AnkleRoll_link">
   <inertial>
      <origin xyz="0.02489 ${reflect*-0.00330} -0.03208" rpy="0 0 0"/>
      <mass value="0.16304"/>
      <inertia ixx="0"  ixy="0"  ixz="0" iyy="0" iyz="0" izz="0" />
    </inertial>
    <xacro:insert_visualization_ankleRoll side="${side}"/>
  </link>
  </xacro:macro>
  <link name="l_ankle" />
  <link name="r_ankle" />
  
  <link name="l_sole">
    <xacro:insert_visualization_foot side="L"/>
  </link>
  <link name="r_sole">
    <xacro:insert_visualization_foot side="R"/>
  </link>

  <xacro:leg_links side="L" reflect="-1"/>
  <xacro:leg_links side="R" reflect="1"/>
  
<!--   Joints following below -->
  
  <joint name="base_joint" type="fixed">
    <child link="torso"/>
    <parent link="base_link"/>
    <origin xyz="0 0 0" rpy="0 0 0" />
  </joint>
  
  <!-- Head joints -->
  
  <joint name="HeadYaw" type="revolute">
    <parent link="torso"/>
    <child link="HeadYaw_link"/>
	<!-- NeckOffsetZ -->
    <origin xyz="0 0 0.1265" rpy="0 0 0" />
    <axis xyz="0 0 1" />
    <limit velocity="3.0" effort="30" lower="-2.0857" upper="2.0857" />
  </joint>

  <joint name="HeadPitch" type="revolute">
    <parent link="HeadYaw_link"/>
    <child link="HeadPitch_link"/>
    <origin xyz="0 0 0" rpy="0 0 0" />
    <axis xyz="0 1 0" />
    <limit velocity="3.0" effort="30" lower="-0.6720" upper="0.5149" />
  </joint>
  
  <joint name="gaze_joint" type="fixed">
    <parent link="HeadPitch_link"/>
    <child link="gaze"/>
    <origin xyz="0.0539 0 0.05" />
  </joint>
  
  <joint name="CameraTop" type="fixed">
    <parent link="HeadPitch_link"/>
    <child link="CameraTop_frame"/>
    <origin xyz="0.0539 0 0.0679" rpy="-${pi_2} 0 -${pi_2}" />
  </joint>
  
  <joint name="CameraBottom" type="fixed">
    <parent link="HeadPitch_link"/>
    <child link="CameraBottom_frame"/>
    <!-- rotated by 40 degrees (pitch) -->
    <origin xyz="0.0488 0 0.02381" rpy="-2.26893 0 -${pi_2}" />
  </joint>
  
  
  <!-- Arm joints -->
  <xacro:macro name="arm_joints" params="side reflect">
  <joint name="${side}ShoulderPitch" type="revolute">
    <parent link="torso"/>
    <child link="${side}ShoulderPitch_link"/>
    <origin xyz="0 ${reflect*-0.098} 0.1" rpy="0 0 0"/>
    <axis xyz="0 1 0"/>
    <limit velocity="3.0" effort="30" lower="-2.0857" upper="2.0857"/>
  </joint>
    
  <joint name="${side}ElbowYaw" type="revolute">
    <parent link="${side}ShoulderRoll_link"/>
    <child link="${side}ElbowYaw_link"/>
    <origin xyz="0.09 0 0" rpy="0 0 0"/>
    <axis xyz="1 0 0"/>
    <limit velocity="3.0" effort="30" lower="-2.0857" upper="2.0857"/>
  </joint>
  
  
  <joint name="${side}WristYaw" type="revolute">
    <parent link="${side}ElbowRoll_link"/>
    <child link="${side}WristYaw_link"/>
    <origin xyz="0.05055 0 0" rpy="0 0 0"/>
    <axis xyz="1 0 0"/>
    <limit velocity="3.0" effort="30" lower="-1.8238" upper="1.8238"/>
  </joint>
  </xacro:macro>
  
  <joint name="l_wrist_joint" type="fixed">
    <parent link="LWristYaw_link" />
    <child link="l_wrist" />
    <origin xyz="0 0 0" />
  </joint>
  <joint name="r_wrist_joint" type="fixed">
    <parent link="RWristYaw_link" />
    <child link="r_wrist" />
    <origin xyz="0 0 0" />
  </joint>
  
  <joint name="l_gripper_joint" type="fixed">
    <parent link="l_wrist" />
    <child link="l_gripper" />
    <origin xyz="0.058 0 -0.0159" />  
  </joint>
  <joint name="r_gripper_joint" type="fixed">
    <parent link="r_wrist" />
    <child link="r_gripper" />
    <origin xyz="0.058 0 -0.0159" />  
  </joint>
  

  <joint name="LElbowRoll" type="revolute">
    <parent link="LElbowYaw_link"/>
    <child link="LElbowRoll_link"/>
    <origin xyz="0 0 0" rpy="0 0 0"/>
    <axis xyz="0 0 1"/>
    <limit velocity="3.0" effort="30" lower="-1.5621" upper="-0.0087"/>
  </joint>
  <joint name="RElbowRoll" type="revolute">
    <parent link="RElbowYaw_link"/>
    <child link="RElbowRoll_link"/>
    <origin xyz="0 0 0" rpy="0 0 0"/>
    <axis xyz="0 0 1"/>
    <limit velocity="3.0" effort="30" lower="0.0087" upper="1.5621"/>
  </joint>
  
  <joint name="LShoulderRoll" type="revolute">
    <parent link="LShoulderPitch_link"/>
    <child link="LShoulderRoll_link"/>
    <origin xyz="0 0 0" rpy="0 0 0"/>
    <axis xyz="0 0 1"/>
    <limit velocity="3.0" effort="30" lower="0.0087" upper="1.6494"/>
  </joint>
  <joint name="RShoulderRoll" type="revolute">
    <parent link="RShoulderPitch_link"/>
    <child link="RShoulderRoll_link"/>
    <origin xyz="0 0 0" rpy="0 0 0"/>
    <axis xyz="0 0 1"/>
    <limit velocity="3.0" effort="30" lower="-1.6494" upper="-0.0087"/>
  </joint>

  <xacro:arm_joints side="L" reflect="-1"/>
  <xacro:arm_joints side="R" reflect="1"/>  
  
  <!-- Leg joints -->
  <joint name="LHipYawPitch" type="revolute">
    <parent link="torso"/>
    <child link="LHipYawPitch_link"/>
    <origin xyz="0 0.05 -0.085" rpy="0 0 0"/>
    <axis xyz="0 0.707106 -0.707106"/>
    <limit velocity="3.0" effort="30" lower="-1.145303" upper="0.740810"/>
  </joint>
  <joint name="RHipYawPitch" type="revolute">
    <parent link="torso"/>
    <child link="RHipYawPitch_link"/>
    <origin xyz="0 -0.05 -0.085" rpy="0 0 0"/>
    <axis xyz="0 0.707106 0.707106"/>
    <limit velocity="3.0" effort="30" lower="-1.145303" upper="0.740810"/>
    <mimic joint="LHipYawPitch" multiplier="1" offset="0"/>
  </joint>
  
  <xacro:macro name="leg_joints" params="side reflect">
  <joint name="${side}HipPitch" type="revolute">
    <parent link="${side}HipRoll_link"/>
    <child link="${side}HipPitch_link"/>
    <origin xyz="0 0 0" rpy="0 0 0"/>
    <axis xyz="0 1 0"/>
    <!-- LHipPitch limits: -1.773912 .. 0.484090 -->
    <!-- RHipPitch limits: -1.772308 .. 0.485624 -->
    <limit velocity="3.0" effort="30" lower="-1.772308" upper="0.484090"/>
  </joint>
  
  <joint name="${side}KneePitch" type="revolute">
    <parent link="${side}HipPitch_link"/>
    <child link="${side}KneePitch_link"/>
    <origin xyz="0 0 -0.1" rpy="0 0 0"/>
    <axis xyz="0 1 0"/>
    <!-- LKneePitch limits: -0.092346 .. 2.112528 -->
    <!-- RKneePitch limits: -0.103083 .. 2.120198 -->
    <limit velocity="3.0" effort="30" lower="-0.092346" upper="2.112528"/>
  </joint>
  
  <joint name="${side}AnklePitch" type="revolute">
    <parent link="${side}KneePitch_link"/>
    <child link="${side}AnklePitch_link"/>
    <origin xyz="0 0 -0.10275" rpy="0 0 0"/>
    <axis xyz="0 1 0"/>
    <!-- LAnklePitch limits: -1.189516 .. 0.922747 -->
    <!-- RAnklePitch limits: -1.186448 .. 0.932056 -->
    <limit velocity="3.0" effort="30" lower="-1.186448" upper="0.922747"/>
  </joint>
  </xacro:macro>
  
  <joint name="LHipRoll" type="revolute">
    <parent link="LHipYawPitch_link"/>
    <child link="LHipRoll_link"/>
    <origin xyz="0 0 0" rpy="0 0 0"/>
    <axis xyz="1 0 0"/>
    <limit velocity="3.0" effort="30" lower="-0.379472" upper="0.790477"/>
  </joint>  
  <joint name="RHipRoll" type="revolute">
    <parent link="RHipYawPitch_link"/>
    <child link="RHipRoll_link"/>
    <origin xyz="0 0 0" rpy="0 0 0"/>
    <axis xyz="1 0 0"/>
    <limit velocity="3.0" effort="30" lower="-0.738321" upper="0.414754"/>
  </joint>  

  <joint name="LAnkleRoll" type="revolute">
    <parent link="LAnklePitch_link"/>
    <child link="LAnkleRoll_link"/>
    <origin xyz="0 0 0" rpy="0 0 0"/>
    <axis xyz="1 0 0"/>
    <limit velocity="3.0" effort="30" lower="-0.769001" upper="0.397880"/>
  </joint>
  <joint name="RAnkleRoll" type="revolute">
    <parent link="RAnklePitch_link"/>
    <child link="RAnkleRoll_link"/>
    <origin xyz="0 0 0" rpy="0 0 0"/>
    <axis xyz="1 0 0"/>
    <limit velocity="3.0" effort="30" lower="-0.388676" upper="0.785875"/>
  </joint>
  
  <joint name="l_ankle_joint" type="fixed">
    <parent link="LAnkleRoll_link" />
    <child link="l_ankle" />
    <origin xyz="0 0 0" />  
  </joint>
  <joint name="r_ankle_joint" type="fixed">
    <parent link="RAnkleRoll_link" />
    <child link="r_ankle" />
    <origin xyz="0 0 0" />  
  </joint>
  <joint name="l_sole_joint" type="fixed">
    <parent link="l_ankle" />
    <child link="l_sole" />
    <origin xyz="0 0 -0.04511" />  
  </joint>
  <joint name="r_sole_joint" type="fixed">
    <parent link="r_ankle" />
    <child link="r_sole" />
    <origin xyz="0 0 -0.04511" />  
  </joint>

  
  <xacro:leg_joints side="L" reflect="-1"/>
  <xacro:leg_joints side="R" reflect="1"/>  
  
</robot>
