# Supplementary material for: Neuro4PD: An Initial Neurorobotics Model of Parkinson's Disease
Source: Front Neurorobot. 2021 Jul 1;15:640449. doi: 10.3389/fnbot.2021.640449 (PMC8283825; doi:10.3389/fnbot.2021.640449)
Supplement: Supplementary file 2 [file Data_Sheet_1.ZIP › Paper_Code/nao/nao_description/urdf/nao_robot_v4.urdf.xacro]

<?xml version="1.0"?>
<robot xmlns:xacro="http://ros.org/wiki/xacro" name="nao">
  <!--
  ROS urdf definition of the Nao humanoid robot by Aldebaran Robotics
  
  This is part of the Nao-Stack of University of Freiburg, available at:
  http://code.google.com/p/alufr-ros-pkg/
  
  Authors: Armin Hornung, Stefan Osswald
  
  Joint names and properties are according to the Nao-documentation of
  Aldebaran Robotics ("Kinematics 4.0" for Nao V4.0). 
  
  
  This file loads a basic visualization of Nao and the structure (you need both)
  
  -->

  <include filename="$(find nao_description)/urdf/visuals.xacro" />
  <include filename="$(find nao_description)/urdf/nao_robot_v4_structure.urdf.xacro" />
</robot>
