# Supplementary material for: Neuro4PD: An Initial Neurorobotics Model of Parkinson's Disease
Source: Front Neurorobot. 2021 Jul 1;15:640449. doi: 10.3389/fnbot.2021.640449 (PMC8283825; doi:10.3389/fnbot.2021.640449)
Supplement: Supplementary file 2 [file Data_Sheet_1.ZIP › Paper_Code/nao/nao_description/urdf/visuals.xacro]

<?xml version="1.0"?>
<!--
    A simple visualization of the Nao's kinematic structure as cylinders
-->
<robot xmlns:xacro="http://ros.org/wiki/xacro">
  <material name="LightGrey">
    <color rgba="0.8 0.8 0.8 1.0"/>
  </material>
  <material name="Grey">
      <color rgba="0.6 0.6 0.6 1.0"/>
  </material>
  <material name="DarkGrey">
      <color rgba="0.3 0.3 0.3 1.0"/>
  </material>
  <material name="Black">
      <color rgba="0.1 0.1 0.1 1.0"/>
  </material>
  
    <xacro:property name="pi" value="3.1415926535897931"/>
    <xacro:property name="pi_2" value="1.5707963267948966"/>
    
    <xacro:macro name="insert_visualization_torso" params="">
        <visual>
            <!-- one cylinder spanning over HipOffsetZ and NeckOffsetZ -->
            <origin xyz="0 0 0.02075" rpy="0 0 0"/>
            <geometry>
                <cylinder radius="0.015" length="0.2115"/>
            </geometry>
            <material name="LightGrey"/>
        </visual>
    </xacro:macro>
    
    <xacro:macro name="insert_visualization_headYaw" params="">
    </xacro:macro>
    
    <xacro:macro name="insert_visualization_head" params="">
        <visual>
            <origin xyz="0 0 0.058" rpy="1.57 0 0"/>
            <geometry>
                <cylinder radius="0.04" length="0.14"/>
            </geometry>
            <material name="LightGrey"/>
        </visual>
    </xacro:macro>
    
    <xacro:macro name="insert_visualization_arm" params="side">
        <visual>
            <origin xyz="0.045 0 0" rpy="${pi_2} 0 ${pi_2}"/>
            <geometry>
                <cylinder radius="0.015" length="0.09"/>
            </geometry>
            <material name="LightGrey"/>
        </visual>
    </xacro:macro>
    
    <xacro:macro name="insert_visualization_elbow" params="side">
        <visual>
            <origin xyz="0.025325 0 0" rpy="${pi_2} 0 ${pi_2}"/>
            <geometry>
                <cylinder radius="0.015" length="0.05065"/>
            </geometry>
            <material name="LightGrey"/>
        </visual>
    </xacro:macro>
    
    <xacro:macro name="insert_visualization_wrist" params="side">
        <visual>
            <origin xyz="0.029 0 0" rpy="${pi_2} 0 ${pi_2}"/>
            <geometry>
                <cylinder radius="0.015" length="0.058"/>
            </geometry>
            <material name="LightGrey"/>
        </visual>
    </xacro:macro>
    
    <xacro:macro name="insert_visualization_hip" params="side">
    </xacro:macro>
    
    <xacro:macro name="insert_visualization_hipRoll" params="side">
    </xacro:macro>
    
    <xacro:macro name="insert_visualization_thigh" params="side">
        <visual>
            <origin xyz="0 0 -0.05" rpy="0 0 0"/>
            <geometry>
                <cylinder radius="0.015" length="0.1"/>
            </geometry>
            <material name="LightGrey"/>
        </visual>
    </xacro:macro>
    
    <xacro:macro name="insert_visualization_shine" params="side">
        <visual>
            <origin xyz="0 0 -0.05" rpy="0 0 0"/>
            <geometry>
                <cylinder radius="0.015" length="0.1"/>
            </geometry>
            <material name="LightGrey"/>
        </visual>
    </xacro:macro>
    
    <xacro:macro name="insert_visualization_ankle" params="side">
    </xacro:macro>
    
    <xacro:macro name="insert_visualization_ankleRoll" params="side">
        <visual>
            <origin xyz="0 0 -0.023" rpy="0 0 0"/>
            <geometry>
                <cylinder radius="0.015" length="0.046"/>
            </geometry>
            <material name="LightGrey"/>
        </visual>
    </xacro:macro>
    
    <xacro:macro name="insert_visualization_foot" params="side">
        <visual>
            <origin xyz="0.02 0 0.0075" rpy="0 0 0"/>
            <geometry>
                <box size="0.16 0.06 0.015"/>
            </geometry>
            <material name="LightGrey"/>
        </visual>
    </xacro:macro>
    
    <xacro:macro name="insert_visualization_cameraTop" params="">    
    </xacro:macro>
    
    <xacro:macro name="insert_visualization_cameraBottom" params="">
    </xacro:macro>

    <xacro:macro name="insert_visualization_fingers" params="side">
    </xacro:macro>

    <xacro:macro name="insert_visualization_elbow_yaw" params="side">
    </xacro:macro>
</robot>
