# Supplementary material for: Neuro4PD: An Initial Neurorobotics Model of Parkinson's Disease
Source: Front Neurorobot. 2021 Jul 1;15:640449. doi: 10.3389/fnbot.2021.640449 (PMC8283825; doi:10.3389/fnbot.2021.640449)
Supplement: Supplementary file 2 [file Data_Sheet_1.ZIP › Paper_Code/nao/nao_description/urdf/naoV32_generated_urdf/naoGazebo.xacro]

<?xml version="1.0"?>
<robot xmlns:xacro="http://www.ros.org/wiki/xacro">
    <!-- MACROS FOR DISABLE LINKS -->
	<xacro:property name="PI" value="3.14159265359" />
    <xacro:macro name="DisabledLinks" params="side side_small">
        <plugin name="${side}Finger11_link" filename="libroboticsgroup_gazebo_disable_link_plugin.so">
            <link>${side}Finger11_link</link>
        </plugin>
        <plugin name="${side}Finger12_link" filename="libroboticsgroup_gazebo_disable_link_plugin.so">
            <link>${side}Finger12_link</link>
        </plugin>
        <plugin name="${side}Finger13_link" filename="libroboticsgroup_gazebo_disable_link_plugin.so">
            <link>${side}Finger13_link</link>
        </plugin>
        <plugin name="${side}Finger21_link" filename="libroboticsgroup_gazebo_disable_link_plugin.so">
            <link>${side}Finger21_link</link>
        </plugin>
        <plugin name="${side}Finger22_link" filename="libroboticsgroup_gazebo_disable_link_plugin.so">
            <link>${side}Finger22_link</link>
        </plugin>
        <plugin name="${side}Finger23_link" filename="libroboticsgroup_gazebo_disable_link_plugin.so">
            <link>${side}Finger23_link</link>
        </plugin>
        <plugin name="${side}Thumb1_link" filename="libroboticsgroup_gazebo_disable_link_plugin.so">
            <link>${side}Thumb1_link</link>
        </plugin>
        <plugin name="${side}Thumb2_link" filename="libroboticsgroup_gazebo_disable_link_plugin.so">
            <link>${side}Thumb2_link</link>
        </plugin>
        <plugin name="${side_small}_gripper" filename="libroboticsgroup_gazebo_disable_link_plugin.so">
            <link>${side_small}_gripper</link>
        </plugin>
    </xacro:macro>
    <!-- MACROS FOR MIMIC JOINTS -->
    <!-- Fingers -->
    <xacro:macro name="FingerMimics" params="side num">
        <plugin name="mimic_${side}Finger${num}1" filename="libroboticsgroup_gazebo_mimic_joint_plugin.so">
            <joint>${side}Hand</joint>
            <mimicJoint>${side}Finger${num}1</mimicJoint>
            <multiplier>-${PI/4}</multiplier>
            <offset>${PI/4}</offset>
        </plugin>
        <plugin name="mimic_${side}Finger${num}2" filename="libroboticsgroup_gazebo_mimic_joint_plugin.so">
            <joint>${side}Hand</joint>
            <mimicJoint>${side}Finger${num}2</mimicJoint>
            <multiplier>-${PI/4}</multiplier>
            <offset>${PI/4}</offset>
        </plugin>
        <plugin name="mimic_${side}Finger${num}3" filename="libroboticsgroup_gazebo_mimic_joint_plugin.so">
            <joint>${side}Hand</joint>
            <mimicJoint>${side}Finger${num}3</mimicJoint>
            <multiplier>-${PI/4}</multiplier>
            <offset>${PI/4}</offset>
        </plugin>
    </xacro:macro>
    <!-- Thumbs -->
    <xacro:macro name="ThumbMimics" params="side">
        <plugin name="${side}Thumb1" filename="libroboticsgroup_gazebo_mimic_joint_plugin.so">
            <joint>${side}Hand</joint>
            <mimicJoint>${side}Thumb1</mimicJoint>
            <multiplier>-${PI/4}</multiplier>
            <offset>${PI/4}</offset>
        </plugin>
        <plugin name="${side}Thumb2" filename="libroboticsgroup_gazebo_mimic_joint_plugin.so">
            <joint>${side}Hand</joint>
            <mimicJoint>${side}Thumb2</mimicJoint>
            <multiplier>-${PI/4}</multiplier>
            <offset>${PI/4}</offset>
        </plugin>
    </xacro:macro>
    <!-- GAZEBO ROS CONTROL AND IMU PLUGIN -->

    <gazebo>

        <plugin filename="libgazebo_ros_control.so" name="gazebo_ros_control">
            <robotNamespace>/nao_dcm</robotNamespace>
            <robotSimType>gazebo_ros_control/DefaultRobotHWSim</robotSimType>
        </plugin>

<!--        <plugin filename="libgazebo_ros_imu.so" name="gazebo_ros_imu_controller">
            <robotNamespace>/nao_dcm</robotNamespace>
            <topicName>imu_data</topicName>
            <bodyName>imu</bodyName>
            <frameId>ImuAccelerometer_frame</frameId>
            <gaussianNoise>2.89e-08</gaussianNoise>
            <accelGaussianNoise>2.89e-08 2.89e-08 2.89e-08</accelGaussianNoise>
            <rateGaussianNoise>2.89e-08 2.89e-08 2.89e-08</rateGaussianNoise>
            <headingGaussianNoise>2.89e-08 2.89e-08 2.89e-08</headingGaussianNoise>
            <xyzOffsets>0 0 0</xyzOffsets>
            <rpyOffsets>0 0 0</rpyOffsets>
            <updateRate>30.0</updateRate>
            <alwaysOn>true</alwaysOn>
        </plugin>
-->
<!--        <plugin name="gazebo_ros_imu_controller" filename="${imu_plugin}">
            <robotNamespace>/nao_dcm</robotNamespace>
            <topicName>imu_data</topicName>
            <bodyName>imu</bodyName>
            <frameId>imu</frameId>
            <gaussianNoise>2.89e-08</gaussianNoise>
            <accelGaussianNoise>2.89e-08 2.89e-08 2.89e-08</accelGaussianNoise>
            <rateGaussianNoise>2.89e-08 2.89e-08 2.89e-08</rateGaussianNoise>
            <headingGaussianNoise>2.89e-08 2.89e-08 2.89e-08</headingGaussianNoise>
            <xyzOffsets>0 0 0</xyzOffsets>
            <rpyOffsets>0 0 0</rpyOffsets>
            <updateRate>30.0</updateRate>
            <alwaysOn>true</alwaysOn>
        </plugin>
-->        <!-- Mimic joints through plugin develop by costashatz based on implementation by Goncalo Cabrita -->
        <plugin name="mimic_hipyawpitch" filename="libroboticsgroup_gazebo_mimic_joint_plugin.so">
            <joint>LHipYawPitch</joint>
            <mimicJoint>RHipYawPitch</mimicJoint>
            <multiplier>1.0</multiplier>
            <offset>0.0</offset>
        </plugin>

        <xacro:FingerMimics side="L" num="1"/>
        <xacro:FingerMimics side="L" num="2"/>
        <xacro:FingerMimics side="R" num="1"/>
        <xacro:FingerMimics side="R" num="2"/>

        <xacro:ThumbMimics side="L"/>
        <xacro:ThumbMimics side="R"/>

        <xacro:DisabledLinks side="L" side_small="l"/>
        <xacro:DisabledLinks side="R" side_small="r"/>
    </gazebo>
    <!-- END OF GAZEBO ROS CONTROL PLUGIN -->
    <!-- GAZEBO MATERIALS -->
    <gazebo reference="torso">
        <mu1>0.5</mu1>
        <mu2>0.5</mu2>
        <selfCollide>false</selfCollide>
        <turnGravityOff>false</turnGravityOff>
    </gazebo>

    <gazebo reference="Neck">
        <mu1>0.5</mu1>
        <mu2>0.5</mu2>
        <selfCollide>false</selfCollide>
        <turnGravityOff>false</turnGravityOff>
    </gazebo>
    <gazebo reference="Head">
        <mu1>0.5</mu1>
        <mu2>0.5</mu2>
        <selfCollide>false</selfCollide>
        <turnGravityOff>false</turnGravityOff>
    </gazebo>
    <gazebo reference="gaze">
        <mu1>0.5</mu1>
        <mu2>0.5</mu2>
        <selfCollide>false</selfCollide>
        <turnGravityOff>false</turnGravityOff>
    </gazebo>
<!--    <gazebo reference="LShoulderDummy">
        <mu1>0.5</mu1>
        <mu2>0.5</mu2>
        <selfCollide>false</selfCollide>
        <turnGravityOff>false</turnGravityOff>
    </gazebo>
    <gazebo reference="RShoulderDummy">
        <mu1>0.5</mu1>
        <mu2>0.5</mu2>
        <selfCollide>false</selfCollide>
        <turnGravityOff>false</turnGravityOff>
    </gazebo> -->


<!-- ARMS -->
    <gazebo reference="LShoulder">
        <mu1>0.5</mu1>
        <mu2>0.5</mu2>
        <selfCollide>false</selfCollide>
        <turnGravityOff>false</turnGravityOff>
    </gazebo>
    <gazebo reference="LBicep">
        <mu1>0.5</mu1>
        <mu2>0.5</mu2>
        <selfCollide>false</selfCollide>
        <turnGravityOff>false</turnGravityOff>
    </gazebo>
    <gazebo reference="LElbow">
        <mu1>0.5</mu1>
        <mu2>0.5</mu2>
        <selfCollide>false</selfCollide>
        <turnGravityOff>false</turnGravityOff>
    </gazebo>
    <gazebo reference="LForeArm">
        <mu1>0.5</mu1>
        <mu2>0.5</mu2>
        <selfCollide>false</selfCollide>
        <turnGravityOff>false</turnGravityOff>
    </gazebo>
    <gazebo reference="l_wrist">
        <mu1>0.5</mu1>
        <mu2>0.5</mu2>
        <selfCollide>false</selfCollide>
        <turnGravityOff>false</turnGravityOff>
    </gazebo>
    <gazebo reference="l_gripper">
        <mu1>0.5</mu1>
        <mu2>0.5</mu2>
        <selfCollide>false</selfCollide>
        <turnGravityOff>true</turnGravityOff>
    </gazebo>
    <gazebo reference="RShoulder">
        <mu1>0.5</mu1>
        <mu2>0.5</mu2>
        <selfCollide>false</selfCollide>
        <turnGravityOff>false</turnGravityOff>
    </gazebo>

    <gazebo reference="RBicep">
        <mu1>0.5</mu1>
        <mu2>0.5</mu2>
        <selfCollide>false</selfCollide>
        <turnGravityOff>false</turnGravityOff>
    </gazebo>
    <gazebo reference="RElbow">
        <mu1>0.5</mu1>
        <mu2>0.5</mu2>
        <selfCollide>false</selfCollide>
        <turnGravityOff>false</turnGravityOff>
    </gazebo>
    <gazebo reference="RForeArm">
        <mu1>0.5</mu1>
        <mu2>0.5</mu2>
        <selfCollide>false</selfCollide>
        <turnGravityOff>false</turnGravityOff>
    </gazebo>
    <gazebo reference="r_wrist">
        <mu1>0.5</mu1>
        <mu2>0.5</mu2>
        <selfCollide>false</selfCollide>
        <turnGravityOff>false</turnGravityOff>
    </gazebo>
    <gazebo reference="r_gripper">
        <mu1>0.5</mu1>
        <mu2>0.5</mu2>
        <selfCollide>false</selfCollide>
        <turnGravityOff>true</turnGravityOff>
    </gazebo>


<!--    <gazebo reference="LElbowDummy">
        <mu1>0.5</mu1>
        <mu2>0.5</mu2>
        <selfCollide>false</selfCollide>
        <turnGravityOff>false</turnGravityOff>
    </gazebo>
-->
    <gazebo reference="LFinger11_link">
        <mu1>0.5</mu1>
        <mu2>0.5</mu2>
        <selfCollide>false</selfCollide>
        <turnGravityOff>true</turnGravityOff>
    </gazebo>
    <gazebo reference="LFinger12_link">
        <mu1>0.5</mu1>
        <mu2>0.5</mu2>
        <selfCollide>false</selfCollide>
        <turnGravityOff>true</turnGravityOff>
    </gazebo>
    <gazebo reference="LFinger13_link">
        <mu1>0.5</mu1>
        <mu2>0.5</mu2>
        <selfCollide>false</selfCollide>
        <turnGravityOff>true</turnGravityOff>
    </gazebo>
    <gazebo reference="LFinger21_link">
        <mu1>0.5</mu1>
        <mu2>0.5</mu2>
        <selfCollide>false</selfCollide>
        <turnGravityOff>true</turnGravityOff>
    </gazebo>
    <gazebo reference="LFinger22_link">
        <mu1>0.5</mu1>
        <mu2>0.5</mu2>
        <selfCollide>false</selfCollide>
        <turnGravityOff>true</turnGravityOff>
    </gazebo>
    <gazebo reference="LFinger23_link">
        <mu1>0.5</mu1>
        <mu2>0.5</mu2>
        <selfCollide>false</selfCollide>
        <turnGravityOff>true</turnGravityOff>
    </gazebo>
    <gazebo reference="LThumb1_link">
        <mu1>0.5</mu1>
        <mu2>0.5</mu2>
        <selfCollide>false</selfCollide>
        <turnGravityOff>true</turnGravityOff>
    </gazebo>
    <gazebo reference="LThumb2_link">
        <mu1>0.5</mu1>
        <mu2>0.5</mu2>
        <selfCollide>false</selfCollide>
        <turnGravityOff>true</turnGravityOff>
    </gazebo>

    <gazebo reference="LPelvis">
        <mu1>0.5</mu1>
        <mu2>0.5</mu2>
        <selfCollide>false</selfCollide>
        <turnGravityOff>false</turnGravityOff>
    </gazebo>
    <gazebo reference="LHip">
        <mu1>0.5</mu1>
        <mu2>0.5</mu2>
        <selfCollide>false</selfCollide>
        <turnGravityOff>false</turnGravityOff>
    </gazebo>
    <gazebo reference="LThigh">
        <mu1>0.5</mu1>
        <mu2>0.5</mu2>
        <selfCollide>false</selfCollide>
        <turnGravityOff>false</turnGravityOff>
    </gazebo>
    <gazebo reference="LTibia">
        <mu1>0.5</mu1>
        <mu2>0.5</mu2>
        <selfCollide>false</selfCollide>
        <turnGravityOff>false</turnGravityOff>
    </gazebo>
 <gazebo reference="LAnklePitch">
    <mu1>0.5</mu1>
    <mu2>0.5</mu2>
    <selfCollide>false</selfCollide>
    <turnGravityOff>false</turnGravityOff>
  </gazebo>
  <gazebo reference="l_ankle">
    <mu1>0.5</mu1>
    <mu2>0.5</mu2>
    <selfCollide>false</selfCollide>
    <turnGravityOff>false</turnGravityOff>
    <fdir1>1 0 0</fdir1>
    <maxVel>0.1</maxVel>
    <minDepth>0.003</minDepth>
  </gazebo>
  <gazebo reference="RPelvis">
      <mu1>0.5</mu1>
      <mu2>0.5</mu2>
      <selfCollide>false</selfCollide>
      <turnGravityOff>false</turnGravityOff>
  </gazebo>
  <gazebo reference="RHip">
      <mu1>0.5</mu1>
      <mu2>0.5</mu2>
      <selfCollide>false</selfCollide>
      <turnGravityOff>false</turnGravityOff>
  </gazebo>
  <gazebo reference="RThigh">
      <mu1>0.5</mu1>
      <mu2>0.5</mu2>
      <selfCollide>false</selfCollide>
      <turnGravityOff>false</turnGravityOff>
  </gazebo>
  <gazebo reference="RTibia">
      <mu1>0.5</mu1>
      <mu2>0.5</mu2>
      <selfCollide>false</selfCollide>
      <turnGravityOff>false</turnGravityOff>
  </gazebo>
 <gazebo reference="RAnklePitch">
    <mu1>0.5</mu1>
    <mu2>0.5</mu2>
    <selfCollide>false</selfCollide>
    <turnGravityOff>false</turnGravityOff>
  </gazebo>
  <gazebo reference="r_ankle">
    <mu1>0.5</mu1>
    <mu2>0.5</mu2>
    <selfCollide>false</selfCollide>
    <turnGravityOff>false</turnGravityOff>
    <fdir1>1 0 0</fdir1>
    <maxVel>0.1</maxVel>
    <minDepth>0.003</minDepth>
  </gazebo>

    <gazebo reference="RFinger11_link">
        <mu1>0.5</mu1>
        <mu2>0.5</mu2>
        <selfCollide>false</selfCollide>
        <turnGravityOff>true</turnGravityOff>
    </gazebo>
    <gazebo reference="RFinger12_link">
        <mu1>0.5</mu1>
        <mu2>0.5</mu2>
        <selfCollide>false</selfCollide>
        <turnGravityOff>true</turnGravityOff>
    </gazebo>
    <gazebo reference="RFinger13_link">
        <mu1>0.5</mu1>
        <mu2>0.5</mu2>
        <selfCollide>false</selfCollide>
        <turnGravityOff>true</turnGravityOff>
    </gazebo>
    <gazebo reference="RFinger21_link">
        <mu1>0.5</mu1>
        <mu2>0.5</mu2>
        <selfCollide>false</selfCollide>
        <turnGravityOff>true</turnGravityOff>
    </gazebo>
    <gazebo reference="RFinger22_link">
        <mu1>0.5</mu1>
        <mu2>0.5</mu2>
        <selfCollide>false</selfCollide>
        <turnGravityOff>true</turnGravityOff>
    </gazebo>
    <gazebo reference="RFinger23_link">
        <mu1>0.5</mu1>
        <mu2>0.5</mu2>
        <selfCollide>false</selfCollide>
        <turnGravityOff>true</turnGravityOff>
    </gazebo>
    <gazebo reference="RThumb1_link">
        <mu1>0.5</mu1>
        <mu2>0.5</mu2>
        <selfCollide>false</selfCollide>
        <turnGravityOff>true</turnGravityOff>
    </gazebo>
    <gazebo reference="RThumb2_link">
        <mu1>0.5</mu1>
        <mu2>0.5</mu2>
        <selfCollide>false</selfCollide>
        <turnGravityOff>true</turnGravityOff>
    </gazebo>
<!--

        RGB CAMERAS: Working
-->

 <gazebo reference="CameraTop_frame">
    <sensor type="camera" name="CameraTop">
        <update_rate>5.0</update_rate>
        <camera name="camera_top">
            <horizontal_fov>1.06290551</horizontal_fov>
            <image>
                <width>640</width>
                <height>480</height>
                <format>R8G8B8</format>
            </image>
            <clip>
                <near>0.3</near>
                <far>500</far>
            </clip>
            <noise>
                <type>gaussian</type>
                <mean>0.0</mean>
                <stddev>0.007</stddev>
            </noise>
        </camera>
        <plugin name="camera_controller" filename="libgazebo_ros_camera.so">
            <robotNamespace>nao_robot</robotNamespace>
            <alwaysOn>true</alwaysOn>
            <updateRate>5.0</updateRate>
            <cameraName>camera/top</cameraName>
            <imageTopicName>image_raw</imageTopicName>
            <cameraInfoTopicName>camera_info</cameraInfoTopicName>
            <frameName>CameraTop_optical_frame</frameName>
            <hackBaseline>0.07</hackBaseline>
            <distortionK1>-0.0545211</distortionK1>
            <distortionK2>0.06919734</distortionK2>
            <distortionK3>-0.0241095</distortionK3>
            <distortionT1>-0.0112245</distortionT1>
            <distortionT2>0.0</distortionT2>
        </plugin>
    </sensor>
</gazebo>

 <gazebo reference="CameraBottom_frame">
    <sensor type="camera" name="CameraBottom">
        <update_rate>5.0</update_rate>
        <camera name="camera_bottom">
            <horizontal_fov>1.06290551</horizontal_fov>
            <image>
                <width>640</width>
                <height>480</height>
                <format>R8G8B8</format>
            </image>
            <clip>
                <near>0.05</near>
                <far>500</far>
            </clip>
            <noise>
                <type>gaussian</type>
                <mean>0.0</mean>
                <stddev>0.007</stddev>
            </noise>
        </camera>
        <plugin name="camera_controller" filename="libgazebo_ros_camera.so">
            <robotNamespace>/nao_robot</robotNamespace>
            <alwaysOn>true</alwaysOn>
            <updateRate>5.0</updateRate>
            <cameraName>camera_bottom</cameraName>
            <imageTopicName>image_raw</imageTopicName>
            <cameraInfoTopicName>camera_info</cameraInfoTopicName>
            <frameName>CameraBottom_optical_frame</frameName>
            <hackBaseline>0.07</hackBaseline>
            <distortionK1>-0.0648764</distortionK1>
            <distortionK2>0.06125202</distortionK2>
            <distortionK3>0.00382815</distortionK3>
            <distortionT1>-0.00551104</distortionT1>
            <distortionT2>0.0</distortionT2>
        </plugin>
    </sensor>
</gazebo>


<!--

        CameraDepth : not displayed at the right spot

<gazebo reference="CameraDepth3_frame">
    <sensor type="depth" name="openni_camera_camera2">
        <always_on>1</always_on>
        <visualize>true</visualize>
        <camera>
            <horizontal_fov>1.01229</horizontal_fov>
            <image>
                <width>320</width>
                <height>240</height>
                <format>R8G8B8</format>
            </image>
            <depth_camera>

            </depth_camera>
            <clip>
                <near>0.1</near>
                <far>100</far>
            </clip>
        </camera>
        <plugin name="depth_cam_controller2" filename="libgazebo_ros_openni_kinect.so">
            <baseline>0.2</baseline>
            <alwaysOn>true</alwaysOn>
            <updateRate>0.1</updateRate>
            <cameraName>xtion2</cameraName>
            <imageTopicName>/xtion2/ir/image_raw</imageTopicName>
            <cameraInfoTopicName>/xtion2/ir/camera_info</cameraInfoTopicName>
            <depthImageTopicName>/xtion2/depth/image_raw</depthImageTopicName>
            <depthImageInfoTopicName>/xtion2/depth/camera_info</depthImageInfoTopicName>
            <pointCloudTopicName>/xtion2/depth/points</pointCloudTopicName>
            <frameName>CameraDepth2_frame</frameName>
            <pointCloudCutoff>0.5</pointCloudCutoff>
            <distortionK1>0.00000001</distortionK1>
            <distortionK2>0.00000001</distortionK2>
            <distortionK3>0.00000001</distortionK3>
            <distortionT1>0.00000001</distortionT1>
            <distortionT2>0.00000001</distortionT2>
            <CxPrime>0</CxPrime>
            <Cx>0</Cx>
            <Cy>0</Cy>
            <focalLength>0</focalLength>
            <hackBaseline>0</hackBaseline>
        </plugin>
    </sensor>
</gazebo>
-->


<!--
    BUMPERS + FSR
libgazebo_ros_bumper.so bugged right now, waiting for new release


<gazebo reference="LFootBumper_frame">
  <sensor type="contact" name="LFootBumper">
    <update_rate>10</update_rate>
    <contact>
      <collision>LFootBumper_frame_collision</collision>
    </contact>
    <plugin filename="libgazebo_ros_bumper.so" name="gazebo_nao_ros_bumper">
      <alwaysOn>true</alwaysOn>
      <bumperTopicName>LFootBumper</bumperTopicName>
      <frameName>LFootBumper_frame</frameName>
    </plugin>
  </sensor>
</gazebo>
-->
<gazebo reference="RFsrFL_frame">
  <mu1>0.5</mu1>
  <mu2>0.5</mu2>
  <selfCollide>false</selfCollide>
  <turnGravityOff>false</turnGravityOff>
  <fdir1>1 0 0</fdir1>
  <maxVel>0.1</maxVel>
  <minDepth>0.003</minDepth>
  <sensor name="RFsrFL" type="contact">
    <always_on>1</always_on>
    <update_rate>20</update_rate>
    <visualize>false</visualize>
    <contact>
      <collision>RFsrFL_frame_collision</collision>
    </contact>
    <plugin filename="libgazebo_ros_bumper.so" name="gazebo_nao_RFsrFL">
      <robotNamespace>nao_robot</robotNamespace>
      <alwaysOn>true</alwaysOn>
      <bumperTopicName>FSR/RFoot/FrontLeft</bumperTopicName>
      <frameName>RFsrFL_frame</frameName>
    </plugin>
  </sensor>
</gazebo>

<gazebo reference="RFsrFR_frame">
  <mu1>0.5</mu1>
  <mu2>0.5</mu2>
  <selfCollide>false</selfCollide>
  <turnGravityOff>false</turnGravityOff>
  <fdir1>1 0 0</fdir1>
  <maxVel>0.1</maxVel>
  <minDepth>0.003</minDepth>
  <sensor name="RFsrFR" type="contact">
    <always_on>1</always_on>
    <update_rate>20</update_rate>
    <visualize>false</visualize>
    <contact>
      <collision>RFsrFR_frame_collision</collision>
    </contact>
    <plugin filename="libgazebo_ros_bumper.so" name="gazebo_nao_RFsrFR">
      <robotNamespace>nao_robot</robotNamespace>
      <alwaysOn>true</alwaysOn>
      <bumperTopicName>FSR/RFoot/FrontRight</bumperTopicName>
      <frameName>RFsrFR_frame</frameName>
    </plugin>
  </sensor>
</gazebo>

<gazebo reference="RFsrRL_frame">
  <mu1>0.5</mu1>
  <mu2>0.5</mu2>
  <selfCollide>false</selfCollide>
  <turnGravityOff>false</turnGravityOff>
  <fdir1>1 0 0</fdir1>
  <maxVel>0.1</maxVel>
  <minDepth>0.003</minDepth>
  <sensor name="RFsrRL" type="contact">
    <always_on>1</always_on>
    <update_rate>20</update_rate>
    <visualize>false</visualize>
    <contact>
      <collision>RFsrRL_frame_collision</collision>
    </contact>
    <plugin filename="libgazebo_ros_bumper.so" name="gazebo_nao_RFsrRL">
      <robotNamespace>nao_robot</robotNamespace>
      <alwaysOn>true</alwaysOn>
      <bumperTopicName>FSR/RFoot/RearLeft</bumperTopicName>
      <frameName>RFsrRL_frame</frameName>
    </plugin>
  </sensor>
</gazebo>

<gazebo reference="RFsrRR_frame">
  <mu1>0.5</mu1>
  <mu2>0.5</mu2>
  <selfCollide>false</selfCollide>
  <turnGravityOff>false</turnGravityOff>
  <fdir1>1 0 0</fdir1>
  <maxVel>0.1</maxVel>
  <minDepth>0.003</minDepth>
  <sensor name="RFsrRR" type="contact">
    <always_on>1</always_on>
    <update_rate>20</update_rate>
    <visualize>false</visualize>
    <contact>
      <collision>RFsrRR_frame_collision</collision>
    </contact>
    <plugin filename="libgazebo_ros_bumper.so" name="gazebo_nao_RFsrRR">
      <robotNamespace>nao_robot</robotNamespace>
      <alwaysOn>true</alwaysOn>
      <bumperTopicName>FSR/RFoot/RearRight</bumperTopicName>
      <frameName>RFsrRR_frame</frameName>
    </plugin>
  </sensor>
</gazebo>

<gazebo reference="LFsrFL_frame">
  <mu1>0.5</mu1>
  <mu2>0.5</mu2>
  <selfCollide>false</selfCollide>
  <turnGravityOff>false</turnGravityOff>
  <fdir1>1 0 0</fdir1>
  <maxVel>0.1</maxVel>
  <minDepth>0.003</minDepth>
  <sensor name="LFsrFL" type="contact">
    <always_on>1</always_on>
    <update_rate>20</update_rate>
    <visualize>false</visualize>
    <contact>
      <collision>LFsrFL_frame_collision</collision>
    </contact>
    <plugin filename="libgazebo_ros_bumper.so" name="gazebo_nao_LFsrFL">
      <robotNamespace>nao_robot</robotNamespace>
      <alwaysOn>true</alwaysOn>
      <bumperTopicName>FSR/LFoot/FrontLeft</bumperTopicName>
      <frameName>LFsrFL_frame</frameName>
    </plugin>
  </sensor>
</gazebo>

<gazebo reference="LFsrFR_frame">
  <mu1>0.5</mu1>
  <mu2>0.5</mu2>
  <selfCollide>false</selfCollide>
  <turnGravityOff>false</turnGravityOff>
  <fdir1>1 0 0</fdir1>
  <maxVel>0.1</maxVel>
  <minDepth>0.003</minDepth>
  <sensor name="LFsrFR" type="contact">
    <always_on>1</always_on>
    <update_rate>20</update_rate>
    <visualize>false</visualize>
    <contact>
      <collision>LFsrFR_frame_collision</collision>
    </contact>
    <plugin filename="libgazebo_ros_bumper.so" name="gazebo_nao_ros_bumper">
      <robotNamespace>nao_robot</robotNamespace>
      <alwaysOn>true</alwaysOn>
      <bumperTopicName>FSR/LFoot/FrontRight</bumperTopicName>
      <frameName>LFsrFR_frame</frameName>
    </plugin>
  </sensor>
</gazebo>

<gazebo reference="LFsrRL_frame">
  <mu1>0.5</mu1>
  <mu2>0.5</mu2>
  <selfCollide>false</selfCollide>
  <turnGravityOff>false</turnGravityOff>
  <fdir1>1 0 0</fdir1>
  <maxVel>0.1</maxVel>
  <minDepth>0.003</minDepth>
  <sensor name="LFsrRL" type="contact">
    <always_on>1</always_on>
    <update_rate>20</update_rate>
    <visualize>false</visualize>
    <contact>
      <collision>LFsrRL_frame_collision</collision>
    </contact>
    <plugin filename="libgazebo_ros_bumper.so" name="gazebo_nao_ros_bumper">
      <robotNamespace>nao_robot</robotNamespace>
      <alwaysOn>true</alwaysOn>
      <bumperTopicName>FSR/LFoot/RearLeft</bumperTopicName>
      <frameName>LFsrRL_frame</frameName>
    </plugin>
  </sensor>
</gazebo>

<gazebo reference="LFsrRR_frame">
  <mu1>0.5</mu1>
  <mu2>0.5</mu2>
  <selfCollide>false</selfCollide>
  <turnGravityOff>false</turnGravityOff>
  <fdir1>1 0 0</fdir1>
  <maxVel>0.1</maxVel>
  <minDepth>0.003</minDepth>
  <sensor name="LFsrRR" type="contact">
    <always_on>1</always_on>
    <update_rate>20</update_rate>
    <visualize>false</visualize>
    <contact>
      <collision>LFsrRR_frame_collision</collision>
    </contact>
    <plugin filename="libgazebo_ros_bumper.so" name="gazebo_nao_ros_bumper">
      <robotNamespace>nao_robot</robotNamespace>
      <alwaysOn>true</alwaysOn>
      <bumperTopicName>FSR/LFoot/RearRight</bumperTopicName>
      <frameName>LFsrRR_frame</frameName>
    </plugin>
  </sensor>
</gazebo>
<!--
    Sonars
-->
<gazebo reference="LSonar_frame">
  <sensor type="ray" name="LSonar">
    <pose>0 0 0 0 0 0</pose>
    <update_rate>20</update_rate>
    <visualize>false</visualize>
    <ray>
      <scan>
        <horizontal>
          <samples>5</samples>
          <resolution>1</resolution>

          <min_angle>-0.2617993877991494</min_angle>
          <max_angle>0.2617993877991494</max_angle>

<!--
          <min_angle>-0.10</min_angle>
          <max_angle>0.10</max_angle>
-->
        </horizontal>
        <vertical>
          <samples>5</samples>
          <resolution>1</resolution>

          <min_angle>-0.13</min_angle>
          <max_angle>0.13</max_angle>

<!--
          <min_angle>-0.2617993877991494</min_angle>
          <max_angle>0.2617993877991494</max_angle>
-->
        </vertical>
      </scan>
      <range>
        <min>0.025</min>
        <max>2.55</max>
        <resolution>1</resolution>
      </range>
    </ray>
    <plugin filename="libgazebo_ros_range.so" name="gazebo_ros_range">
      <robotNamespace>nao_robot</robotNamespace>
      <gaussianNoise>0.05</gaussianNoise>
      <alwaysOn>true</alwaysOn>
      <updateRate>20</updateRate>
      <topicName>sonar_left</topicName>
      <frameName>LSonar_frame</frameName>
      <minRange>0.025</minRange>
      <maxRange>2.55</maxRange>
      <fov>0.5235987755982988</fov>
<!--      <fov>0.1</fov> -->
      <radiation>ultrasound</radiation>
    </plugin>
  </sensor>
</gazebo>

<gazebo reference="RSonar_frame">
  <sensor type="ray" name="RSonar">
    <pose>0 0 0 0 0 0</pose>
    <update_rate>20</update_rate>
    <visualize>false</visualize>
    <ray>
      <scan>
        <horizontal>
          <samples>5</samples>
          <resolution>1</resolution>
          <min_angle>-0.2617993877991494</min_angle>
          <max_angle>0.2617993877991494</max_angle>
        </horizontal>
        <vertical>
          <samples>5</samples>
          <resolution>1</resolution>
          <min_angle>-0.13</min_angle>
          <max_angle>0.13</max_angle>
        </vertical>
      </scan>
      <range>
        <min>0.025</min>
        <max>2.55</max>
        <resolution>1</resolution>
      </range>
    </ray>
    <plugin filename="libgazebo_ros_range.so" name="gazebo_ros_range">
      <robotNamespace>nao_robot</robotNamespace>
      <gaussianNoise>0.05</gaussianNoise>
      <alwaysOn>true</alwaysOn>
      <updateRate>20</updateRate>
      <topicName>sonar_right</topicName>
      <frameName>RSonar_frame</frameName>
      <minRange>0.025</minRange>
      <maxRange>2.55</maxRange>
      <fov>0.5235987755982988</fov>
      <radiation>ultrasound</radiation>
    </plugin>
  </sensor>
</gazebo>

</robot>
