# Supplementary material for: Neuro4PD: An Initial Neurorobotics Model of Parkinson's Disease
Source: Front Neurorobot. 2021 Jul 1;15:640449. doi: 10.3389/fnbot.2021.640449 (PMC8283825; doi:10.3389/fnbot.2021.640449)
Supplement: Supplementary file 2 [file Data_Sheet_1.ZIP › Paper_Code/nao/nao_description/urdf/naoV32_generated_urdf/nao_arms.xacro]

<?xml version="1.0" ?>
<!--******************************************************************
 ****** File automatically generated by generate_urdf.py script ******
 *********************************************************************-->
<robot xmlns:xacro="http://www.ros.org/wiki/xacro">
	<joint name="LShoulderPitch" type="revolute">
		<parent link="torso"/>
		<child link="LShoulder"/>
		<origin rpy="0 0 0" xyz="0 0.098 0.1"/>
		<axis xyz="0 1.0 0"/>
		<limit effort="1.329" lower="-2.08567" upper="2.08567" velocity="8.26797"/>
	</joint>
	<link name="LShoulder">
		<inertial>
			<mass value="0.06984"/>
			<inertia ixx="2.71212e-05" ixy="1.092e-06" ixz="-6.48989e-09" iyy="1.38254e-05" iyz="-3.76769e-07" izz="2.90286e-05"/>
			<origin rpy="0 0 0" xyz="-0.00178 -0.02507 0.00019"/>
		</inertial>
		<xacro:insert_visu_LShoulder/>
	</link>
	<joint name="LShoulderRoll" type="revolute">
		<parent link="LShoulder"/>
		<child link="LBicep"/>
		<origin rpy="0 0 0" xyz="0 0 0"/>
		<axis xyz="0 0 1.0"/>
		<limit effort="1.7835" lower="0.00872665" upper="1.64934" velocity="7.19407"/>
	</joint>
	<link name="LBicep">
		<inertial>
			<mass value="0.12166"/>
			<inertia ixx="5.58921e-05" ixy="7.81779e-06" ixz="7.53876e-06" iyy="0.000148637" iyz="-1.97852e-06" izz="0.000130405"/>
			<origin rpy="0 0 0" xyz="0.02067 0.00388 0.00362"/>
		</inertial>
		<xacro:insert_visu_LBicep/>
	</link>
	<joint name="LElbowYaw" type="revolute">
		<parent link="LBicep"/>
		<child link="LElbow"/>
		<origin rpy="0 0 0" xyz="0.09 0 0"/>
		<axis xyz="1.0 0 0"/>
		<limit effort="1.547" lower="-2.08567" upper="2.08567" velocity="8.26797"/>
	</joint>
	<link name="LElbow">
		<inertial>
			<mass value="0.05959"/>
			<inertia ixx="5.49223e-06" ixy="-7.08749e-09" ixz="3.7436e-07" iyy="2.2795e-05" iyz="5.70918e-09" izz="2.37796e-05"/>
			<origin rpy="0 0 0" xyz="-0.02573 -1e-05 -0.0002"/>
		</inertial>
	</link>
	<joint name="LElbowRoll" type="revolute">
		<parent link="LElbow"/>
		<child link="LForeArm"/>
		<origin rpy="0 0 0" xyz="0 0 0"/>
		<axis xyz="0 0 1.0"/>
		<limit effort="1.532" lower="-1.56207" upper="-0.00872665" velocity="7.19407"/>
	</joint>
	<link name="LForeArm">
		<inertial>
			<mass value="0.0377"/>
			<inertia ixx="1.2127e-05" ixy="9.08795e-07" ixz="3.9219e-07" iyy="1.61446e-05" iyz="7.966e-08" izz="1.52257e-05"/>
			<origin rpy="0 0 0" xyz="0.0194 0.00304 0.0025"/>
		</inertial>
		<xacro:insert_visu_LForeArm/>
	</link>
	<joint name="LWristYaw" type="revolute">
		<parent link="LForeArm"/>
		<child link="l_wrist"/>
		<origin rpy="0 0 0" xyz="0.05055 0 0"/>
		<axis xyz="1.0 0 0"/>
		<limit effort="0.3891" lower="-1.82387" upper="1.82387" velocity="5.03144"/>
	</joint>
	<link name="l_wrist">
		<inertial>
			<mass value="0.14314"/>
			<inertia ixx="5.48391e-05" ixy="4.21084e-06" ixz="-1.25566e-06" iyy="0.000120895" iyz="7.74367e-07" izz="0.00011473"/>
			<origin rpy="0 0 0" xyz="0.03241 0.00268 -0.00272"/>
		</inertial>
		<xacro:insert_visu_l_wrist/>
	</link>
	<joint name="LHand" type="revolute">
		<parent link="l_wrist"/>
		<child link="l_gripper"/>
		<origin rpy="0 0 0" xyz="0.058 0 -0.0159"/>
		<axis xyz="1.0 0 0"/>
		<limit effort="0.292" lower="0" upper="1.0" velocity="3.71"/>
	</joint>
	<link name="l_gripper">
		<inertial>
			<mass value="2e-06"/>
			<inertia ixx="1.1e-09" ixy="0" ixz="0" iyy="1.1e-09" iyz="0" izz="1.1e-09"/>
		</inertial>
	</link>
	<joint name="RShoulderPitch" type="revolute">
		<parent link="torso"/>
		<child link="RShoulder"/>
		<origin rpy="0 0 0" xyz="0 -0.098 0.1"/>
		<axis xyz="0 1.0 0"/>
		<limit effort="1.329" lower="-2.08567" upper="2.08567" velocity="8.26797"/>
	</joint>
	<link name="RShoulder">
		<inertial>
			<mass value="0.06984"/>
			<inertia ixx="2.71212e-05" ixy="-1.092e-06" ixz="-6.48989e-09" iyy="1.38254e-05" iyz="3.76769e-07" izz="2.90286e-05"/>
			<origin rpy="0 0 0" xyz="-0.00178 0.02507 0.00019"/>
		</inertial>
		<xacro:insert_visu_RShoulder/>
	</link>
	<joint name="RShoulderRoll" type="revolute">
		<parent link="RShoulder"/>
		<child link="RBicep"/>
		<origin rpy="0 0 0" xyz="0 0 0"/>
		<axis xyz="0 0 1.0"/>
		<limit effort="1.783" lower="-1.64934" upper="-0.00872665" velocity="7.19407"/>
	</joint>
	<link name="RBicep">
		<inertial>
			<mass value="0.12166"/>
			<inertia ixx="5.58921e-05" ixy="-7.81779e-06" ixz="-6.54177e-06" iyy="0.000148637" iyz="1.97852e-06" izz="0.000130405"/>
			<origin rpy="0 0 0" xyz="0.02067 -0.00388 0.00362"/>
		</inertial>
		<xacro:insert_visu_RBicep/>
	</link>
	<joint name="RElbowYaw" type="revolute">
		<parent link="RBicep"/>
		<child link="RElbow"/>
		<origin rpy="0 0 0" xyz="0.09 0 0"/>
		<axis xyz="1.0 0 0"/>
		<limit effort="1.547" lower="-2.08567" upper="2.08567" velocity="8.26797"/>
	</joint>
	<link name="RElbow">
		<inertial>
			<mass value="0.05959"/>
			<inertia ixx="5.49223e-06" ixy="7.08749e-09" ixz="3.7436e-07" iyy="2.2795e-05" iyz="-5.70918e-09" izz="2.37796e-05"/>
			<origin rpy="0 0 0" xyz="-0.02573 1e-05 -0.0002"/>
		</inertial>
	</link>
	<joint name="RElbowRoll" type="revolute">
		<parent link="RElbow"/>
		<child link="RForeArm"/>
		<origin rpy="0 0 0" xyz="0 0 0"/>
		<axis xyz="0 0 1.0"/>
		<limit effort="1.532" lower="0.00872665" upper="1.56207" velocity="7.19407"/>
	</joint>
	<link name="RForeArm">
		<inertial>
			<mass value="0.0377"/>
			<inertia ixx="1.2127e-05" ixy="-9.08795e-07" ixz="3.9219e-07" iyy="1.61446e-05" iyz="-7.966e-08" izz="1.52257e-05"/>
			<origin rpy="0 0 0" xyz="0.0194 -0.00304 0.0025"/>
		</inertial>
		<xacro:insert_visu_RForeArm/>
	</link>
	<joint name="RWristYaw" type="revolute">
		<parent link="RForeArm"/>
		<child link="r_wrist"/>
		<origin rpy="0 0 0" xyz="0.05055 0 0"/>
		<axis xyz="1.0 0 0"/>
		<limit effort="0.3891" lower="-1.82387" upper="1.82387" velocity="5.03144"/>
	</joint>
	<link name="r_wrist">
		<inertial>
			<mass value="0.14314"/>
			<inertia ixx="5.48391e-05" ixy="-4.21084e-06" ixz="-1.25566e-06" iyy="0.000120895" iyz="-7.74367e-07" izz="0.00011473"/>
			<origin rpy="0 0 0" xyz="0.03241 -0.00268 -0.00272"/>
		</inertial>
		<xacro:insert_visu_r_wrist/>
	</link>
	<joint name="RHand" type="revolute">
		<parent link="r_wrist"/>
		<child link="r_gripper"/>
		<origin rpy="0 0 0" xyz="0.058 0 -0.0159"/>
		<axis xyz="1.0 0 0"/>
		<limit effort="0.292" lower="0" upper="1.0" velocity="3.71"/>
	</joint>
	<link name="r_gripper">
		<inertial>
			<mass value="2e-06"/>
			<inertia ixx="1.1e-09" ixy="0" ixz="0" iyy="1.1e-09" iyz="0" izz="1.1e-09"/>
		</inertial>
	</link>
</robot>
