# Supplementary material for: Neuro4PD: An Initial Neurorobotics Model of Parkinson's Disease
Source: Front Neurorobot. 2021 Jul 1;15:640449. doi: 10.3389/fnbot.2021.640449 (PMC8283825; doi:10.3389/fnbot.2021.640449)
Supplement: Supplementary file 2 [file Data_Sheet_1.ZIP › Paper_Code/nao/nao_description/urdf/naoV32_generated_urdf/nao_head.xacro]

<?xml version="1.0" ?>
<!--******************************************************************
 ****** File automatically generated by generate_urdf.py script ******
 *********************************************************************-->
<robot xmlns:xacro="http://www.ros.org/wiki/xacro">
	<joint name="HeadYaw" type="revolute">
		<parent link="torso"/>
		<child link="Neck"/>
		<origin rpy="0 0 0" xyz="0 0 0.1265"/>
		<axis xyz="0 0 1.0"/>
		<limit effort="1.547" lower="-2.08567" upper="2.08567" velocity="8.26797"/>
	</joint>
	<link name="Neck">
		<inertial>
			<mass value="0.05959"/>
			<inertia ixx="2.27831e-05" ixy="0" ixz="-2.84825e-08" iyy="2.37937e-05" iyz="-1.0416e-07" izz="5.49457e-06"/>
			<origin rpy="0 0 0" xyz="-3e-05 0 -0.02573"/>
		</inertial>
		<xacro:insert_visu_Neck/>
	</link>
	<joint name="HeadPitch" type="revolute">
		<parent link="Neck"/>
		<child link="Head"/>
		<origin rpy="0 0 0" xyz="0 0 0"/>
		<axis xyz="0 1.0 0"/>
		<limit effort="1.532" lower="-0.671952" upper="0.514872" velocity="7.19407"/>
	</joint>
	<link name="Head">
		<inertial>
			<mass value="0.47672"/>
			<inertia ixx="0.0036122" ixy="1.42859e-05" ixz="0.000289597" iyy="0.00342929" iyz="-2.22459e-05" izz="0.00156014"/>
			<origin rpy="0 0 0" xyz="0.00383 0 0.05156"/>
		</inertial>
		<xacro:insert_visu_Head/>
	</link>
	<joint name="gaze_joint" type="fixed">
		<parent link="Head"/>
		<child link="gaze"/>
		<origin rpy="0 0 0" xyz="0.05871 0 0.06364"/>
	</joint>
	<link name="gaze"/>
</robot>
