# Supplementary material for: Neuro4PD: An Initial Neurorobotics Model of Parkinson's Disease
Source: Front Neurorobot. 2021 Jul 1;15:640449. doi: 10.3389/fnbot.2021.640449 (PMC8283825; doi:10.3389/fnbot.2021.640449)
Supplement: Supplementary file 2 [file Data_Sheet_1.ZIP › Paper_Code/nao/nao_description/urdf/naoV32_generated_urdf/nao_legs.xacro]

<?xml version="1.0" ?>
<!--******************************************************************
 ****** File automatically generated by generate_urdf.py script ******
 *********************************************************************-->
<robot xmlns:xacro="http://www.ros.org/wiki/xacro">
	<joint name="LHipYawPitch" type="revolute">
		<parent link="torso"/>
		<child link="LPelvis"/>
		<origin rpy="0 0 0" xyz="0 0.05 -0.085"/>
		<axis xyz="0 0.707106 -0.707106"/>
		<limit effort="3.348" lower="-1.14529" upper="0.740718" velocity="4.16174"/>
	</joint>
	<link name="LPelvis">
		<inertial>
			<mass value="0.07244"/>
			<inertia ixx="2.74339e-05" ixy="1.27703e-06" ixz="-1.83038e-06" iyy="4.99292e-05" iyz="4.57891e-06" izz="5.3498e-05"/>
			<origin rpy="0 0 0" xyz="-0.00717 -0.01187 0.02705"/>
		</inertial>
		<xacro:insert_visu_LPelvis/>
	</link>
	<joint name="LHipRoll" type="revolute">
		<parent link="LPelvis"/>
		<child link="LHip"/>
		<origin rpy="0 0 0" xyz="0 0 0"/>
		<axis xyz="1.0 0 0"/>
		<limit effort="3.348" lower="-0.379435" upper="0.79046" velocity="4.16174"/>
	</joint>
	<link name="LHip">
		<inertial>
			<mass value="0.1353"/>
			<inertia ixx="2.4849e-05" ixy="-5.97198e-07" ixz="5.28803e-06" iyy="6.16256e-05" iyz="-1.85886e-07" izz="0.000255291"/>
			<origin rpy="0 0 0" xyz="-0.01649 0.00029 -0.00475"/>
		</inertial>
		<xacro:insert_visu_LHip/>
	</link>
	<joint name="LHipPitch" type="revolute">
		<parent link="LHip"/>
		<child link="LThigh"/>
		<origin rpy="0 0 0" xyz="0 0 0"/>
		<axis xyz="0 1.0 0"/>
		<limit effort="3.023" lower="-1.53589" upper="0.48398" velocity="6.40239"/>
	</joint>
	<link name="LThigh">
		<inertial>
			<mass value="0.39798"/>
			<inertia ixx="0.000509482" ixy="1.48043e-06" ixz="5.4425e-05" iyy="0.000469814" iyz="-1.13419e-05" izz="0.000302638"/>
			<origin rpy="0 0 0" xyz="0.00131 0.00201 -0.05386"/>
		</inertial>
		<xacro:insert_visu_LThigh/>
	</link>
	<joint name="LKneePitch" type="revolute">
		<parent link="LThigh"/>
		<child link="LTibia"/>
		<origin rpy="0 0 0" xyz="0 0 -0.1"/>
		<axis xyz="0 1.0 0"/>
		<limit effort="3.023" lower="-0.0923279" upper="2.11255" velocity="6.40239"/>
	</joint>
	<link name="LTibia">
		<inertial>
			<mass value="0.29714"/>
			<inertia ixx="0.000468213" ixy="3.24443e-06" ixz="-2.82799e-05" iyy="0.000411872" iyz="5.21684e-06" izz="0.000185588"/>
			<origin rpy="0 0 0" xyz="0.00471 0.0021 -0.04891"/>
		</inertial>
		<xacro:insert_visu_LTibia/>
	</link>
	<joint name="LAnklePitch" type="revolute">
		<parent link="LTibia"/>
		<child link="LAnklePitch"/>
		<origin rpy="0 0 0" xyz="0 0 -0.1029"/>
		<axis xyz="0 1.0 0"/>
		<limit effort="3.023" lower="-1.18944" upper="0.922581" velocity="6.40239"/>
	</joint>
	<link name="LAnklePitch">
		<inertial>
			<mass value="0.13892"/>
			<inertia ixx="3.31602e-05" ixy="5.81459e-09" ixz="3.47177e-06" iyy="6.6181e-05" iyz="2.54907e-07" izz="5.32289e-05"/>
			<origin rpy="0 0 0" xyz="0.00142 0.00028 0.00638"/>
		</inertial>
		<xacro:insert_visu_LAnklePitch/>
	</link>
	<joint name="LAnkleRoll" type="revolute">
		<parent link="LAnklePitch"/>
		<child link="l_ankle"/>
		<origin rpy="0 0 0" xyz="0 0 0"/>
		<axis xyz="1.0 0 0"/>
		<limit effort="3.348" lower="-0.397761" upper="0.768992" velocity="4.16174"/>
	</joint>
	<link name="l_ankle">
		<inertial>
			<mass value="0.16304"/>
			<inertia ixx="9.80337e-05" ixy="7.46444e-06" ixz="7.11645e-06" iyy="0.000374354" iyz="1.43763e-06" izz="0.000423717"/>
			<origin rpy="0 0 0" xyz="0.02489 0.0033 -0.03208"/>
		</inertial>
		<xacro:insert_visu_l_ankle/>
	</link>
	<joint name="LLeg_effector_fixedjoint" type="fixed">
		<parent link="l_ankle"/>
		<child link="l_sole"/>
		<origin rpy="0 0 0" xyz="0 0 -0.04511"/>
		<axis xyz="0 0 0"/>
	</joint>
	<link name="l_sole"/>
	<joint name="RHipYawPitch" type="revolute">
		<parent link="torso"/>
		<child link="RPelvis"/>
		<origin rpy="0 0 0" xyz="0 -0.05 -0.085"/>
		<axis xyz="0 0.707106 0.707106"/>
		<limit effort="3.348" lower="-1.14529" upper="0.740718" velocity="4.16174"/>
		<mimic joint="LHipYawPitch" multiplier="1.0" offset="0"/>
	</joint>
	<link name="RPelvis">
		<inertial>
			<mass value="0.07244"/>
			<inertia ixx="2.74339e-05" ixy="-1.27703e-06" ixz="-1.83038e-06" iyy="4.99292e-05" iyz="-4.57891e-06" izz="5.3498e-05"/>
			<origin rpy="0 0 0" xyz="-0.00717 0.01187 0.02705"/>
		</inertial>
		<xacro:insert_visu_RPelvis/>
	</link>
	<joint name="RHipRoll" type="revolute">
		<parent link="RPelvis"/>
		<child link="RHip"/>
		<origin rpy="0 0 0" xyz="0 0 0"/>
		<axis xyz="1.0 0 0"/>
		<limit effort="3.348" lower="-0.79046" upper="0.379435" velocity="4.16174"/>
	</joint>
	<link name="RHip">
		<inertial>
			<mass value="0.1353"/>
			<inertia ixx="2.4849e-05" ixy="5.97198e-07" ixz="5.28803e-06" iyy="6.16256e-05" iyz="1.85886e-07" izz="0.000255291"/>
			<origin rpy="0 0 0" xyz="-0.01649 -0.00029 -0.00475"/>
		</inertial>
		<xacro:insert_visu_RHip/>
	</link>
	<joint name="RHipPitch" type="revolute">
		<parent link="RHip"/>
		<child link="RThigh"/>
		<origin rpy="0 0 0" xyz="0 0 0"/>
		<axis xyz="0 1.0 0"/>
		<limit effort="3.0226" lower="-1.53589" upper="0.48398" velocity="6.40239"/>
	</joint>
	<link name="RThigh">
		<inertial>
			<mass value="0.39798"/>
			<inertia ixx="0.000509482" ixy="-1.48043e-06" ixz="5.4425e-05" iyy="0.000469814" iyz="1.13419e-05" izz="0.000302638"/>
			<origin rpy="0 0 0" xyz="0.00131 -0.00201 -0.05386"/>
		</inertial>
		<xacro:insert_visu_RThigh/>
	</link>
	<joint name="RKneePitch" type="revolute">
		<parent link="RThigh"/>
		<child link="RTibia"/>
		<origin rpy="0 0 0" xyz="0 0 -0.1"/>
		<axis xyz="0 1.0 0"/>
		<limit effort="3.0226" lower="-0.0923279" upper="2.11255" velocity="6.40239"/>
	</joint>
	<link name="RTibia">
		<inertial>
			<mass value="0.29714"/>
			<inertia ixx="0.000468213" ixy="-3.24443e-06" ixz="-2.82799e-05" iyy="0.000411872" iyz="-5.21684e-06" izz="0.000185588"/>
			<origin rpy="0 0 0" xyz="0.00471 -0.0021 -0.04891"/>
		</inertial>
		<xacro:insert_visu_RTibia/>
	</link>
	<joint name="RAnklePitch" type="revolute">
		<parent link="RTibia"/>
		<child link="RAnklePitch"/>
		<origin rpy="0 0 0" xyz="0 0 -0.1029"/>
		<axis xyz="0 1.0 0"/>
		<limit effort="3.0226" lower="-1.1863" upper="0.932006" velocity="6.40239"/>
	</joint>
	<link name="RAnklePitch">
		<inertial>
			<mass value="0.13892"/>
			<inertia ixx="3.31602e-05" ixy="-5.81459e-09" ixz="3.47177e-06" iyy="6.6181e-05" iyz="-2.54907e-07" izz="5.32289e-05"/>
			<origin rpy="0 0 0" xyz="0.00142 -0.00028 0.00638"/>
		</inertial>
		<xacro:insert_visu_RAnklePitch/>
	</link>
	<joint name="RAnkleRoll" type="revolute">
		<parent link="RAnklePitch"/>
		<child link="r_ankle"/>
		<origin rpy="0 0 0" xyz="0 0 0"/>
		<axis xyz="1.0 0 0"/>
		<limit effort="3.348" lower="-0.768992" upper="0.397761" velocity="4.16174"/>
	</joint>
	<link name="r_ankle">
		<inertial>
			<mass value="0.16304"/>
			<inertia ixx="9.80337e-05" ixy="-7.46444e-06" ixz="-0.000116453" iyy="0.000374354" iyz="-1.43763e-06" izz="0.000423717"/>
			<origin rpy="0 0 0" xyz="0.02489 -0.0033 -0.03208"/>
		</inertial>
		<xacro:insert_visu_r_ankle/>
	</link>
	<joint name="RLeg_effector_fixedjoint" type="fixed">
		<parent link="r_ankle"/>
		<child link="r_sole"/>
		<origin rpy="0 0 0" xyz="0 0 -0.04511"/>
		<axis xyz="0 0 0"/>
	</joint>
	<link name="r_sole"/>
</robot>
