# Supplementary material for: Neuro4PD: An Initial Neurorobotics Model of Parkinson's Disease
Source: Front Neurorobot. 2021 Jul 1;15:640449. doi: 10.3389/fnbot.2021.640449 (PMC8283825; doi:10.3389/fnbot.2021.640449)
Supplement: Supplementary file 2 [file Data_Sheet_1.ZIP › Paper_Code/nao/nao_description/urdf/naoV33_generated_urdf/nao_arms.xacro]

<?xml version="1.0" ?>
<!--******************************************************************
 ****** File automatically generated by generate_urdf.py script ******
 *********************************************************************-->
<robot xmlns:xacro="http://www.ros.org/wiki/xacro">
	<joint name="LShoulderPitch" type="revolute">
		<parent link="torso"/>
		<child link="LShoulder"/>
		<origin rpy="0 0 0" xyz="0 0.098 0.1"/>
		<axis xyz="0 1.0 0"/>
		<limit effort="1.329" lower="-2.08567" upper="2.08567" velocity="8.26797"/>
	</joint>
	<link name="LShoulder">
		<inertial>
			<mass value="0.06996"/>
			<inertia ixx="2.74375e-05" ixy="1.08357e-06" ixz="-5.19518e-09" iyy="1.38341e-05" iyz="-3.05906e-07" izz="2.93591e-05"/>
			<origin rpy="0 0 0" xyz="-0.00178 -0.02496 0.00018"/>
		</inertial>
		<xacro:insert_visu_LShoulder/>
	</link>
	<joint name="LShoulderRoll" type="revolute">
		<parent link="LShoulder"/>
		<child link="LBicep"/>
		<origin rpy="0 0 0" xyz="0 0 0"/>
		<axis xyz="0 0 1.0"/>
		<limit effort="1.7835" lower="-0.314159" upper="1.32645" velocity="7.19407"/>
	</joint>
	<link name="LBicep">
		<inertial>
			<mass value="0.12309"/>
			<inertia ixx="7.81341e-05" ixy="-2.63927e-05" ixz="-6.01785e-06" iyy="0.000246226" iyz="-1.0678e-06" izz="0.000220589"/>
			<origin rpy="0 0 0" xyz="0.01885 0.00577 0.00065"/>
		</inertial>
		<xacro:insert_visu_LBicep/>
	</link>
	<joint name="LElbowYaw" type="revolute">
		<parent link="LBicep"/>
		<child link="LElbow"/>
		<origin rpy="0 0 0" xyz="0.105 0.015 0"/>
		<axis xyz="1.0 0 0"/>
		<limit effort="1.547" lower="-2.08567" upper="2.08567" velocity="8.26797"/>
	</joint>
	<link name="LElbow">
		<inertial>
			<mass value="0.05971"/>
			<inertia ixx="5.50103e-06" ixy="-7.14424e-09" ixz="3.05769e-07" iyy="2.31203e-05" iyz="5.70345e-09" izz="2.41197e-05"/>
			<origin rpy="0 0 0" xyz="-0.0256 -1e-05 -0.00019"/>
		</inertial>
	</link>
	<joint name="LElbowRoll" type="revolute">
		<parent link="LElbow"/>
		<child link="LForeArm"/>
		<origin rpy="0 0 0" xyz="0 0 0"/>
		<axis xyz="0 0 1.0"/>
		<limit effort="1.532" lower="-1.54462" upper="-0.0349066" velocity="7.19407"/>
	</joint>
	<link name="LForeArm">
		<inertial>
			<mass value="0.07724"/>
			<inertia ixx="2.4548e-05" ixy="3.22678e-06" ixz="1.17682e-06" iyy="3.837e-05" iyz="9.43406e-08" izz="3.58311e-05"/>
			<origin rpy="0 0 0" xyz="0.02556 0.00273 0.00096"/>
		</inertial>
		<xacro:insert_visu_LForeArm/>
	</link>
	<joint name="LWristYaw" type="revolute">
		<parent link="LForeArm"/>
		<child link="l_wrist"/>
		<origin rpy="0 0 0" xyz="0.05595 0 0"/>
		<axis xyz="1.0 0 0"/>
		<limit effort="0.4075" lower="-1.82387" upper="1.82387" velocity="24.6229"/>
	</joint>
	<link name="l_wrist">
		<inertial>
			<mass value="0.16653"/>
			<inertia ixx="5.7153e-05" ixy="-6.41007e-07" ixz="-1.36934e-05" iyy="0.000107283" iyz="-2.27145e-06" izz="0.000111471"/>
			<origin rpy="0 0 0" xyz="0.0318 0.00083 0.00477"/>
		</inertial>
		<xacro:insert_visu_l_wrist/>
	</link>
	<joint name="LHand" type="revolute">
		<parent link="l_wrist"/>
		<child link="l_gripper"/>
		<origin rpy="0 0 0" xyz="0.05775 0 -0.01231"/>
		<axis xyz="1.0 0 0"/>
		<limit effort="0.292" lower="0" upper="1.0" velocity="8.33"/>
	</joint>
	<link name="l_gripper">
		<inertial>
			<mass value="2e-06"/>
			<inertia ixx="1.1e-09" ixy="0" ixz="0" iyy="1.1e-09" iyz="0" izz="1.1e-09"/>
		</inertial>
	</link>
	<joint name="RShoulderPitch" type="revolute">
		<parent link="torso"/>
		<child link="RShoulder"/>
		<origin rpy="0 0 0" xyz="0 -0.098 0.1"/>
		<axis xyz="0 1.0 0"/>
		<limit effort="1.329" lower="-2.08567" upper="2.08567" velocity="8.26797"/>
	</joint>
	<link name="RShoulder">
		<inertial>
			<mass value="0.06996"/>
			<inertia ixx="2.74375e-05" ixy="-1.08357e-06" ixz="-5.19518e-09" iyy="1.38341e-05" iyz="3.05906e-07" izz="2.93591e-05"/>
			<origin rpy="0 0 0" xyz="-0.00178 0.02496 0.00018"/>
		</inertial>
		<xacro:insert_visu_RShoulder/>
	</link>
	<joint name="RShoulderRoll" type="revolute">
		<parent link="RShoulder"/>
		<child link="RBicep"/>
		<origin rpy="0 0 0" xyz="0 0 0"/>
		<axis xyz="0 0 1.0"/>
		<limit effort="1.783" lower="-1.32645" upper="0.314159" velocity="7.19407"/>
	</joint>
	<link name="RBicep">
		<inertial>
			<mass value="0.12309"/>
			<inertia ixx="7.81341e-05" ixy="2.63927e-05" ixz="-6.01785e-06" iyy="0.000246226" iyz="1.0678e-06" izz="0.000220589"/>
			<origin rpy="0 0 0" xyz="0.01885 -0.00577 0.00065"/>
		</inertial>
		<xacro:insert_visu_RBicep/>
	</link>
	<joint name="RElbowYaw" type="revolute">
		<parent link="RBicep"/>
		<child link="RElbow"/>
		<origin rpy="0 0 0" xyz="0.105 -0.015 0"/>
		<axis xyz="1.0 0 0"/>
		<limit effort="1.547" lower="-2.08567" upper="2.08567" velocity="8.26797"/>
	</joint>
	<link name="RElbow">
		<inertial>
			<mass value="0.05971"/>
			<inertia ixx="5.50103e-06" ixy="7.14424e-09" ixz="3.05769e-07" iyy="2.31203e-05" iyz="-5.70345e-09" izz="2.41197e-05"/>
			<origin rpy="0 0 0" xyz="-0.0256 1e-05 -0.00019"/>
		</inertial>
	</link>
	<joint name="RElbowRoll" type="revolute">
		<parent link="RElbow"/>
		<child link="RForeArm"/>
		<origin rpy="0 0 0" xyz="0 0 0"/>
		<axis xyz="0 0 1.0"/>
		<limit effort="1.532" lower="0.0349066" upper="1.54462" velocity="7.19407"/>
	</joint>
	<link name="RForeArm">
		<inertial>
			<mass value="0.07724"/>
			<inertia ixx="2.4548e-05" ixy="-3.22678e-06" ixz="1.17682e-06" iyy="3.837e-05" iyz="-9.43406e-08" izz="3.58311e-05"/>
			<origin rpy="0 0 0" xyz="0.02556 -0.00273 0.00096"/>
		</inertial>
		<xacro:insert_visu_RForeArm/>
	</link>
	<joint name="RWristYaw" type="revolute">
		<parent link="RForeArm"/>
		<child link="r_wrist"/>
		<origin rpy="0 0 0" xyz="0.05595 0 0"/>
		<axis xyz="1.0 0 0"/>
		<limit effort="0.4075" lower="-1.82387" upper="1.82387" velocity="24.6229"/>
	</joint>
	<link name="r_wrist">
		<inertial>
			<mass value="0.16653"/>
			<inertia ixx="5.7153e-05" ixy="6.41007e-07" ixz="-1.36934e-05" iyy="0.000107283" iyz="2.27145e-06" izz="0.000111471"/>
			<origin rpy="0 0 0" xyz="0.0318 -0.00083 0.00477"/>
		</inertial>
		<xacro:insert_visu_r_wrist/>
	</link>
	<joint name="RHand" type="revolute">
		<parent link="r_wrist"/>
		<child link="r_gripper"/>
		<origin rpy="0 0 0" xyz="0.05775 0 -0.01231"/>
		<axis xyz="1.0 0 0"/>
		<limit effort="0.292" lower="0" upper="1.0" velocity="8.33"/>
	</joint>
	<link name="r_gripper">
		<inertial>
			<mass value="2e-06"/>
			<inertia ixx="1.1e-09" ixy="0" ixz="0" iyy="1.1e-09" iyz="0" izz="1.1e-09"/>
		</inertial>
	</link>
</robot>
