# Supplementary material for: Neuro4PD: An Initial Neurorobotics Model of Parkinson's Disease
Source: Front Neurorobot. 2021 Jul 1;15:640449. doi: 10.3389/fnbot.2021.640449 (PMC8283825; doi:10.3389/fnbot.2021.640449)
Supplement: Supplementary file 2 [file Data_Sheet_1.ZIP › Paper_Code/nao/nao_description/urdf/naoV40_generated_urdf/nao_arms.xacro]

<?xml version="1.0" ?>
<!--******************************************************************
 ****** File automatically generated by generate_urdf.py script ******
 *********************************************************************-->
<robot xmlns:xacro="http://www.ros.org/wiki/xacro">
	<joint name="LShoulderPitch" type="revolute">
		<parent link="torso"/>
		<child link="LShoulder"/>
		<origin rpy="0 0 0" xyz="0 0.098 0.1"/>
		<axis xyz="0 1.0 0"/>
		<limit effort="1.329" lower="-2.08567" upper="2.08567" velocity="8.26797"/>
	</joint>
	<link name="LShoulder">
		<inertial>
			<mass value="0.07504"/>
			<inertia ixx="3.10677e-05" ixy="1.2692e-06" ixz="6.04576e-09" iyy="1.39498e-05" iyz="-2.99484e-07" izz="3.30001e-05"/>
			<origin rpy="0 0 0" xyz="-0.00165 -0.02663 0.00014"/>
		</inertial>
		<xacro:insert_visu_LShoulder/>
	</link>
	<joint name="LShoulderRoll" type="revolute">
		<parent link="LShoulder"/>
		<child link="LBicep"/>
		<origin rpy="0 0 0" xyz="0 0 0"/>
		<axis xyz="0 0 1.0"/>
		<limit effort="1.7835" lower="-0.314159" upper="1.32645" velocity="7.19407"/>
	</joint>
	<link name="LBicep">
		<inertial>
			<mass value="0.15777"/>
			<inertia ixx="8.7181e-05" ixy="-2.53381e-05" ixz="-1.4213e-05" iyy="0.000274712" iyz="4.71439e-07" izz="0.000241812"/>
			<origin rpy="0 0 0" xyz="0.02455 0.00563 0.0033"/>
		</inertial>
		<xacro:insert_visu_LBicep/>
	</link>
	<joint name="LElbowYaw" type="revolute">
		<parent link="LBicep"/>
		<child link="LElbow"/>
		<origin rpy="0 0 0" xyz="0.105 0.015 0"/>
		<axis xyz="1.0 0 0"/>
		<limit effort="1.547" lower="-2.08567" upper="2.08567" velocity="8.26797"/>
	</joint>
	<link name="LElbow">
		<inertial>
			<mass value="0.06483"/>
			<inertia ixx="5.59588e-06" ixy="4.21e-09" ixz="2.92241e-07" iyy="2.66179e-05" iyz="-1.84e-09" izz="2.76294e-05"/>
			<origin rpy="0 0 0" xyz="-0.02744 0 -0.00014"/>
		</inertial>
	</link>
	<joint name="LElbowRoll" type="revolute">
		<parent link="LElbow"/>
		<child link="LForeArm"/>
		<origin rpy="0 0 0" xyz="0 0 0"/>
		<axis xyz="0 0 1.0"/>
		<limit effort="1.532" lower="-1.54462" upper="-0.0349066" velocity="7.19407"/>
	</joint>
	<link name="LForeArm">
		<inertial>
			<mass value="0.07761"/>
			<inertia ixx="2.46746e-05" ixy="3.23152e-06" ixz="1.58221e-06" iyy="3.83837e-05" iyz="1.39194e-07" izz="3.59708e-05"/>
			<origin rpy="0 0 0" xyz="0.02556 0.00281 0.00076"/>
		</inertial>
		<xacro:insert_visu_LForeArm/>
	</link>
	<joint name="LWristYaw" type="revolute">
		<parent link="LForeArm"/>
		<child link="l_wrist"/>
		<origin rpy="0 0 0" xyz="0.05595 0 0"/>
		<axis xyz="1.0 0 0"/>
		<limit effort="0.4075" lower="-1.82387" upper="1.82387" velocity="24.6229"/>
	</joint>
	<link name="l_wrist">
		<inertial>
			<mass value="0.18533"/>
			<inertia ixx="6.86477e-05" ixy="1.15465e-07" ixz="-2.87254e-06" iyy="0.000135756" iyz="2.67539e-06" izz="0.000133228"/>
			<origin rpy="0 0 0" xyz="0.03434 -0.00088 0.00308"/>
		</inertial>
		<xacro:insert_visu_l_wrist/>
	</link>
	<joint name="LHand" type="revolute">
		<parent link="l_wrist"/>
		<child link="l_gripper"/>
		<origin rpy="0 0 0" xyz="0.05775 0 -0.01231"/>
		<axis xyz="1.0 0 0"/>
		<limit effort="0.292" lower="0" upper="1.0" velocity="8.33"/>
	</joint>
	<link name="l_gripper">
		<inertial>
			<mass value="2e-06"/>
			<inertia ixx="1.1e-09" ixy="0" ixz="0" iyy="1.1e-09" iyz="0" izz="1.1e-09"/>
		</inertial>
	</link>
	<joint name="RShoulderPitch" type="revolute">
		<parent link="torso"/>
		<child link="RShoulder"/>
		<origin rpy="0 0 0" xyz="0 -0.098 0.1"/>
		<axis xyz="0 1.0 0"/>
		<limit effort="1.329" lower="-2.08567" upper="2.08567" velocity="8.26797"/>
	</joint>
	<link name="RShoulder">
		<inertial>
			<mass value="0.07504"/>
			<inertia ixx="3.10677e-05" ixy="-1.2692e-06" ixz="6.04576e-09" iyy="1.39498e-05" iyz="2.99484e-07" izz="3.30001e-05"/>
			<origin rpy="0 0 0" xyz="-0.00165 0.02663 0.00014"/>
		</inertial>
		<xacro:insert_visu_RShoulder/>
	</link>
	<joint name="RShoulderRoll" type="revolute">
		<parent link="RShoulder"/>
		<child link="RBicep"/>
		<origin rpy="0 0 0" xyz="0 0 0"/>
		<axis xyz="0 0 1.0"/>
		<limit effort="1.783" lower="-1.32645" upper="0.314159" velocity="7.19407"/>
	</joint>
	<link name="RBicep">
		<inertial>
			<mass value="0.15777"/>
			<inertia ixx="0.000103401" ixy="5.48849e-05" ixz="-1.32643e-05" iyy="0.00027077" iyz="9.16707e-06" izz="0.000254529"/>
			<origin rpy="0 0 0" xyz="0.02455 -0.00563 0.0033"/>
		</inertial>
		<xacro:insert_visu_RBicep/>
	</link>
	<joint name="RElbowYaw" type="revolute">
		<parent link="RBicep"/>
		<child link="RElbow"/>
		<origin rpy="0 0 0" xyz="0.105 -0.015 0"/>
		<axis xyz="1.0 0 0"/>
		<limit effort="1.547" lower="-2.08567" upper="2.08567" velocity="8.26797"/>
	</joint>
	<link name="RElbow">
		<inertial>
			<mass value="0.06483"/>
			<inertia ixx="5.59588e-06" ixy="4.21e-09" ixz="2.92241e-07" iyy="2.66179e-05" iyz="-1.84e-09" izz="2.76294e-05"/>
			<origin rpy="0 0 0" xyz="-0.02744 0 -0.00014"/>
		</inertial>
	</link>
	<joint name="RElbowRoll" type="revolute">
		<parent link="RElbow"/>
		<child link="RForeArm"/>
		<origin rpy="0 0 0" xyz="0 0 0"/>
		<axis xyz="0 0 1.0"/>
		<limit effort="1.532" lower="0.0349066" upper="1.54462" velocity="7.19407"/>
	</joint>
	<link name="RForeArm">
		<inertial>
			<mass value="0.07761"/>
			<inertia ixx="2.47331e-05" ixy="-3.2418e-06" ixz="9.06451e-07" iyy="3.84719e-05" iyz="-1.38804e-07" izz="3.59319e-05"/>
			<origin rpy="0 0 0" xyz="0.02556 -0.00281 0.00076"/>
		</inertial>
		<xacro:insert_visu_RForeArm/>
	</link>
	<joint name="RWristYaw" type="revolute">
		<parent link="RForeArm"/>
		<child link="r_wrist"/>
		<origin rpy="0 0 0" xyz="0.05595 0 0"/>
		<axis xyz="1.0 0 0"/>
		<limit effort="0.4075" lower="-1.82387" upper="1.82387" velocity="24.6229"/>
	</joint>
	<link name="r_wrist">
		<inertial>
			<mass value="0.18533"/>
			<inertia ixx="6.86477e-05" ixy="1.13165e-05" ixz="-2.87254e-06" iyy="0.000135756" iyz="3.68003e-06" izz="0.000133228"/>
			<origin rpy="0 0 0" xyz="0.03434 0.00088 0.00308"/>
		</inertial>
		<xacro:insert_visu_r_wrist/>
	</link>
	<joint name="RHand" type="revolute">
		<parent link="r_wrist"/>
		<child link="r_gripper"/>
		<origin rpy="0 0 0" xyz="0.05775 0 -0.01231"/>
		<axis xyz="1.0 0 0"/>
		<limit effort="0.292" lower="0" upper="1.0" velocity="8.33"/>
	</joint>
	<link name="r_gripper">
		<inertial>
			<mass value="2e-06"/>
			<inertia ixx="1.1e-09" ixy="0" ixz="0" iyy="1.1e-09" iyz="0" izz="1.1e-09"/>
		</inertial>
	</link>
</robot>
