# Supplementary material for: Neuro4PD: An Initial Neurorobotics Model of Parkinson's Disease
Source: Front Neurorobot. 2021 Jul 1;15:640449. doi: 10.3389/fnbot.2021.640449 (PMC8283825; doi:10.3389/fnbot.2021.640449)
Supplement: Supplementary file 2 [file Data_Sheet_1.ZIP › Paper_Code/nao/nao_description/urdf/naoV40_generated_urdf/nao_robot.xacro]

<?xml version="1.0" ?>
<!--******************************************************************
 ****** File automatically generated by generate_urdf.py script ******
 *********************************************************************-->
<robot name="NaoH25V40" xmlns:xacro="http://www.ros.org/wiki/xacro">
	<xacro:include filename="nao_visual_collisions.xacro"/>
	<xacro:include filename="nao_head.xacro"/>
	<xacro:include filename="nao_legs.xacro"/>
	<xacro:include filename="nao_torso.xacro"/>
	<xacro:include filename="nao_arms.xacro"/>
	<xacro:include filename="nao_sensors.xacro"/>
	<xacro:include filename="nao_fingers.xacro"/>
	<xacro:include filename="naoGazebo.xacro"/>
	<xacro:include filename="naoTransmission.xacro"/>
</robot>
