# Supplementary material for: Neuro4PD: An Initial Neurorobotics Model of Parkinson's Disease
Source: Front Neurorobot. 2021 Jul 1;15:640449. doi: 10.3389/fnbot.2021.640449 (PMC8283825; doi:10.3389/fnbot.2021.640449)
Supplement: Supplementary file 2 [file Data_Sheet_1.ZIP › Paper_Code/nao/nao_description/urdf/naoV50_generated_urdf/nao_fingers.xacro]

<?xml version="1.0" ?>
<!--******************************************************************
 ****** File automatically generated by generate_urdf.py script ******
 *********************************************************************-->
<robot name="NaoH25V50" xmlns:xacro="http://www.ros.org/wiki/xacro">
	<link name="RFinger13_link">
		<inertial>
			<mass value="2e-06"/>
			<inertia ixx="1.1e-09" ixy="0" ixz="0" iyy="1.1e-09" iyz="0" izz="1.1e-09"/>
		</inertial>
		<xacro:insert_visu_RFinger13_link/>
	</link>
	<joint name="RFinger13" type="continuous">
		<parent link="RFinger12_link"/>
		<child link="RFinger13_link"/>
		<origin rpy="0 0 -0.999899" xyz="0.01436 0 0"/>
		<axis xyz="0 0 1.0"/>
		<mimic joint="RHand" multiplier="0.999899" offset="0"/>
	</joint>
	<link name="RFinger12_link">
		<inertial>
			<mass value="2e-06"/>
			<inertia ixx="1.1e-09" ixy="0" ixz="0" iyy="1.1e-09" iyz="0" izz="1.1e-09"/>
		</inertial>
		<xacro:insert_visu_RFinger12_link/>
	</link>
	<joint name="RFinger12" type="continuous">
		<parent link="RFinger11_link"/>
		<child link="RFinger12_link"/>
		<origin rpy="0 0 -0.999899" xyz="0.01436 0 0"/>
		<axis xyz="0 0 1.0"/>
		<mimic joint="RHand" multiplier="0.999899" offset="0"/>
	</joint>
	<link name="LFinger21_link">
		<inertial>
			<mass value="2e-06"/>
			<inertia ixx="1.1e-09" ixy="0" ixz="0" iyy="1.1e-09" iyz="0" izz="1.1e-09"/>
		</inertial>
		<xacro:insert_visu_LFinger21_link/>
	</link>
	<joint name="LFinger21" type="continuous">
		<parent link="l_wrist"/>
		<child link="LFinger21_link"/>
		<origin rpy="1.25539 0.976662 -0.264067" xyz="0.06907 -0.01157 -0.00304"/>
		<axis xyz="0 0 1.0"/>
		<mimic joint="LHand" multiplier="0.999899" offset="0"/>
	</joint>
	<link name="LFinger13_link">
		<inertial>
			<mass value="2e-06"/>
			<inertia ixx="1.1e-09" ixy="0" ixz="0" iyy="1.1e-09" iyz="0" izz="1.1e-09"/>
		</inertial>
		<xacro:insert_visu_LFinger13_link/>
	</link>
	<joint name="LFinger13" type="continuous">
		<parent link="LFinger12_link"/>
		<child link="LFinger13_link"/>
		<origin rpy="0 0 -0.999899" xyz="0.01436 0 0"/>
		<axis xyz="0 0 1.0"/>
		<mimic joint="LHand" multiplier="0.999899" offset="0"/>
	</joint>
	<link name="LFinger11_link">
		<inertial>
			<mass value="2e-06"/>
			<inertia ixx="1.1e-09" ixy="0" ixz="0" iyy="1.1e-09" iyz="0" izz="1.1e-09"/>
		</inertial>
		<xacro:insert_visu_LFinger11_link/>
	</link>
	<joint name="LFinger11" type="continuous">
		<parent link="l_wrist"/>
		<child link="LFinger11_link"/>
		<origin rpy="1.8862 0.976662 0.264067" xyz="0.06907 0.01157 -0.00304"/>
		<axis xyz="0 0 1.0"/>
		<mimic joint="LHand" multiplier="0.999899" offset="0"/>
	</joint>
	<link name="RFinger22_link">
		<inertial>
			<mass value="2e-06"/>
			<inertia ixx="1.1e-09" ixy="0" ixz="0" iyy="1.1e-09" iyz="0" izz="1.1e-09"/>
		</inertial>
		<xacro:insert_visu_RFinger22_link/>
	</link>
	<joint name="RFinger22" type="continuous">
		<parent link="RFinger21_link"/>
		<child link="RFinger22_link"/>
		<origin rpy="0 0 -0.999899" xyz="0.01436 0 0"/>
		<axis xyz="0 0 1.0"/>
		<mimic joint="RHand" multiplier="0.999899" offset="0"/>
	</joint>
	<link name="LFinger22_link">
		<inertial>
			<mass value="2e-06"/>
			<inertia ixx="1.1e-09" ixy="0" ixz="0" iyy="1.1e-09" iyz="0" izz="1.1e-09"/>
		</inertial>
		<xacro:insert_visu_LFinger22_link/>
	</link>
	<joint name="LFinger22" type="continuous">
		<parent link="LFinger21_link"/>
		<child link="LFinger22_link"/>
		<origin rpy="0 0 -0.999899" xyz="0.01436 0 0"/>
		<axis xyz="0 0 1.0"/>
		<mimic joint="LHand" multiplier="0.999899" offset="0"/>
	</joint>
	<link name="RFinger21_link">
		<inertial>
			<mass value="2e-06"/>
			<inertia ixx="1.1e-09" ixy="0" ixz="0" iyy="1.1e-09" iyz="0" izz="1.1e-09"/>
		</inertial>
		<xacro:insert_visu_RFinger21_link/>
	</link>
	<joint name="RFinger21" type="continuous">
		<parent link="r_wrist"/>
		<child link="RFinger21_link"/>
		<origin rpy="1.25539 0.976662 -0.264067" xyz="0.06907 -0.01157 -0.00304"/>
		<axis xyz="0 0 1.0"/>
		<mimic joint="RHand" multiplier="0.999899" offset="0"/>
	</joint>
	<link name="LFinger12_link">
		<inertial>
			<mass value="2e-06"/>
			<inertia ixx="1.1e-09" ixy="0" ixz="0" iyy="1.1e-09" iyz="0" izz="1.1e-09"/>
		</inertial>
		<xacro:insert_visu_LFinger12_link/>
	</link>
	<joint name="LFinger12" type="continuous">
		<parent link="LFinger11_link"/>
		<child link="LFinger12_link"/>
		<origin rpy="0 0 -0.999899" xyz="0.01436 0 0"/>
		<axis xyz="0 0 1.0"/>
		<mimic joint="LHand" multiplier="0.999899" offset="0"/>
	</joint>
	<link name="RFinger23_link">
		<inertial>
			<mass value="2e-06"/>
			<inertia ixx="1.1e-09" ixy="0" ixz="0" iyy="1.1e-09" iyz="0" izz="1.1e-09"/>
		</inertial>
		<xacro:insert_visu_RFinger23_link/>
	</link>
	<joint name="RFinger23" type="continuous">
		<parent link="RFinger22_link"/>
		<child link="RFinger23_link"/>
		<origin rpy="0 0 -0.999899" xyz="0.01436 0 0"/>
		<axis xyz="0 0 1.0"/>
		<mimic joint="RHand" multiplier="0.999899" offset="0"/>
	</joint>
	<link name="RFinger11_link">
		<inertial>
			<mass value="2e-06"/>
			<inertia ixx="1.1e-09" ixy="0" ixz="0" iyy="1.1e-09" iyz="0" izz="1.1e-09"/>
		</inertial>
		<xacro:insert_visu_RFinger11_link/>
	</link>
	<joint name="RFinger11" type="continuous">
		<parent link="r_wrist"/>
		<child link="RFinger11_link"/>
		<origin rpy="1.8862 0.976662 0.264067" xyz="0.06907 0.01157 -0.00304"/>
		<axis xyz="0 0 1.0"/>
		<mimic joint="RHand" multiplier="0.999899" offset="0"/>
	</joint>
	<link name="LFinger23_link">
		<inertial>
			<mass value="2e-06"/>
			<inertia ixx="1.1e-09" ixy="0" ixz="0" iyy="1.1e-09" iyz="0" izz="1.1e-09"/>
		</inertial>
		<xacro:insert_visu_LFinger23_link/>
	</link>
	<joint name="LFinger23" type="continuous">
		<parent link="LFinger22_link"/>
		<child link="LFinger23_link"/>
		<origin rpy="0 0 -0.999899" xyz="0.01436 0 0"/>
		<axis xyz="0 0 1.0"/>
		<mimic joint="LHand" multiplier="0.999899" offset="0"/>
	</joint>
	<link name="LThumb1_link">
		<inertial>
			<mass value="2e-06"/>
			<inertia ixx="1.1e-09" ixy="0" ixz="0" iyy="1.1e-09" iyz="0" izz="1.1e-09"/>
		</inertial>
		<xacro:insert_visu_LThumb1_link/>
	</link>
	<joint name="LThumb1" type="continuous">
		<parent link="l_wrist"/>
		<child link="LThumb1_link"/>
		<origin rpy="-1.5708 0.0472984 -3.26826e-08" xyz="0.04895 0 -0.02638"/>
		<axis xyz="0 0 1.0"/>
		<mimic joint="LHand" multiplier="0.999899" offset="0"/>
	</joint>
	<link name="RThumb1_link">
		<inertial>
			<mass value="2e-06"/>
			<inertia ixx="1.1e-09" ixy="0" ixz="0" iyy="1.1e-09" iyz="0" izz="1.1e-09"/>
		</inertial>
		<xacro:insert_visu_RThumb1_link/>
	</link>
	<joint name="RThumb1" type="continuous">
		<parent link="r_wrist"/>
		<child link="RThumb1_link"/>
		<origin rpy="-1.5708 0.0472984 -3.26826e-08" xyz="0.04895 0 -0.02638"/>
		<axis xyz="0 0 1.0"/>
		<mimic joint="RHand" multiplier="0.999899" offset="0"/>
	</joint>
	<link name="RThumb2_link">
		<inertial>
			<mass value="2e-06"/>
			<inertia ixx="1.1e-09" ixy="0" ixz="0" iyy="1.1e-09" iyz="0" izz="1.1e-09"/>
		</inertial>
		<xacro:insert_visu_RThumb2_link/>
	</link>
	<joint name="RThumb2" type="continuous">
		<parent link="RThumb1_link"/>
		<child link="RThumb2_link"/>
		<origin rpy="0 0 -0.999899" xyz="0.01436 0 0"/>
		<axis xyz="0 0 1.0"/>
		<mimic joint="RHand" multiplier="0.999899" offset="0"/>
	</joint>
	<link name="LThumb2_link">
		<inertial>
			<mass value="2e-06"/>
			<inertia ixx="1.1e-09" ixy="0" ixz="0" iyy="1.1e-09" iyz="0" izz="1.1e-09"/>
		</inertial>
		<xacro:insert_visu_LThumb2_link/>
	</link>
	<joint name="LThumb2" type="continuous">
		<parent link="LThumb1_link"/>
		<child link="LThumb2_link"/>
		<origin rpy="0 0 -0.999899" xyz="0.01436 0 0"/>
		<axis xyz="0 0 1.0"/>
		<mimic joint="LHand" multiplier="0.999899" offset="0"/>
	</joint>
</robot>
