# Supplementary material for: Neuro4PD: An Initial Neurorobotics Model of Parkinson's Disease
Source: Front Neurorobot. 2021 Jul 1;15:640449. doi: 10.3389/fnbot.2021.640449 (PMC8283825; doi:10.3389/fnbot.2021.640449)
Supplement: Supplementary file 2 [file Data_Sheet_1.ZIP › Paper_Code/nao/nao_description/urdf/naoV50_generated_urdf/nao_head.xacro]

<?xml version="1.0" ?>
<!--******************************************************************
 ****** File automatically generated by generate_urdf.py script ******
 *********************************************************************-->
<robot xmlns:xacro="http://www.ros.org/wiki/xacro">
	<joint name="HeadYaw" type="revolute">
		<parent link="torso"/>
		<child link="Neck"/>
		<origin rpy="0 0 0" xyz="0 0 0.1265"/>
		<axis xyz="0 0 1.0"/>
		<limit effort="1.547" lower="-2.08567" upper="2.08567" velocity="8.26797"/>
	</joint>
	<link name="Neck">
		<inertial>
			<mass value="0.07842"/>
			<inertia ixx="1.60324e-05" ixy="1.57e-09" ixz="3.16276e-09" iyy="1.70394e-05" iyz="-5.295e-08" izz="5.53372e-06"/>
			<origin rpy="0 0 0" xyz="-1e-05 0 -0.02742"/>
		</inertial>
		<xacro:insert_visu_Neck/>
	</link>
	<joint name="HeadPitch" type="revolute">
		<parent link="Neck"/>
		<child link="Head"/>
		<origin rpy="0 0 0" xyz="0 0 0"/>
		<axis xyz="0 1.0 0"/>
		<limit effort="1.532" lower="-0.671952" upper="0.514872" velocity="7.19407"/>
	</joint>
	<link name="Head">
		<inertial>
			<mass value="0.60533"/>
			<inertia ixx="0.000957766" ixy="8.78814e-06" ixz="5.33702e-06" iyy="0.000816836" iyz="-2.99579e-05" izz="0.000984976"/>
			<origin rpy="0 0 0" xyz="-0.00112 0 0.05258"/>
		</inertial>
		<xacro:insert_visu_Head/>
	</link>
	<joint name="gaze_joint" type="fixed">
		<parent link="Head"/>
		<child link="gaze"/>
		<origin rpy="0 0 0" xyz="0.05871 0 0.06364"/>
	</joint>
	<link name="gaze"/>
</robot>
