# Supplementary material for: Neuro4PD: An Initial Neurorobotics Model of Parkinson's Disease
Source: Front Neurorobot. 2021 Jul 1;15:640449. doi: 10.3389/fnbot.2021.640449 (PMC8283825; doi:10.3389/fnbot.2021.640449)
Supplement: Supplementary file 2 [file Data_Sheet_1.ZIP › Paper_Code/nao/nao_description/urdf/naoV50_generated_urdf/nao_legs.xacro]

<?xml version="1.0" ?>
<!--******************************************************************
 ****** File automatically generated by generate_urdf.py script ******
 *********************************************************************-->
<robot xmlns:xacro="http://www.ros.org/wiki/xacro">
	<joint name="LHipYawPitch" type="revolute">
		<parent link="torso"/>
		<child link="LPelvis"/>
		<origin rpy="0 0 0" xyz="0 0.05 -0.085"/>
		<axis xyz="0 0.707106 -0.707106"/>
		<limit effort="3.348" lower="-1.14529" upper="0.740718" velocity="4.16174"/>
	</joint>
	<link name="LPelvis">
		<inertial>
			<mass value="0.06981"/>
			<inertia ixx="2.3407e-05" ixy="1.07922e-06" ixz="-1.76003e-06" iyy="4.76355e-05" iyz="2.76058e-06" izz="4.97021e-05"/>
			<origin rpy="0 0 0" xyz="-0.00781 -0.01114 0.02661"/>
		</inertial>
		<xacro:insert_visu_LPelvis/>
	</link>
	<joint name="LHipRoll" type="revolute">
		<parent link="LPelvis"/>
		<child link="LHip"/>
		<origin rpy="0 0 0" xyz="0 0 0"/>
		<axis xyz="1.0 0 0"/>
		<limit effort="3.348" lower="-0.379435" upper="0.79046" velocity="4.16174"/>
	</joint>
	<link name="LHip">
		<inertial>
			<mass value="0.14053"/>
			<inertia ixx="2.38445e-05" ixy="-6.53605e-07" ixz="7.12893e-06" iyy="6.08246e-05" iyz="-2.14072e-07" izz="5.43691e-05"/>
			<origin rpy="0 0 0" xyz="-0.01549 0.00029 -0.00515"/>
		</inertial>
		<xacro:insert_visu_LHip/>
	</link>
	<joint name="LHipPitch" type="revolute">
		<parent link="LHip"/>
		<child link="LThigh"/>
		<origin rpy="0 0 0" xyz="0 0 0"/>
		<axis xyz="0 1.0 0"/>
		<limit effort="3.023" lower="-1.53589" upper="0.48398" velocity="6.40239"/>
	</joint>
	<link name="LThigh">
		<inertial>
			<mass value="0.38968"/>
			<inertia ixx="0.000509844" ixy="2.11296e-06" ixz="5.64129e-05" iyy="0.000465358" iyz="-7.91029e-06" izz="0.000301098"/>
			<origin rpy="0 0 0" xyz="0.00138 0.00221 -0.05373"/>
		</inertial>
		<xacro:insert_visu_LThigh/>
	</link>
	<joint name="LKneePitch" type="revolute">
		<parent link="LThigh"/>
		<child link="LTibia"/>
		<origin rpy="0 0 0" xyz="0 0 -0.1"/>
		<axis xyz="0 1.0 0"/>
		<limit effort="3.023" lower="-0.0923279" upper="2.11255" velocity="6.40239"/>
	</joint>
	<link name="LTibia">
		<inertial>
			<mass value="0.30142"/>
			<inertia ixx="0.000446171" ixy="3.70584e-06" ixz="-3.09008e-05" iyy="0.000388084" iyz="6.01953e-06" izz="0.000185516"/>
			<origin rpy="0 0 0" xyz="0.00453 0.00225 -0.04936"/>
		</inertial>
		<xacro:insert_visu_LTibia/>
	</link>
	<joint name="LAnklePitch" type="revolute">
		<parent link="LTibia"/>
		<child link="LAnklePitch"/>
		<origin rpy="0 0 0" xyz="0 0 -0.1029"/>
		<axis xyz="0 1.0 0"/>
		<limit effort="3.023" lower="-1.18944" upper="0.922581" velocity="6.40239"/>
	</joint>
	<link name="LAnklePitch">
		<inertial>
			<mass value="0.13416"/>
			<inertia ixx="3.22034e-05" ixy="-8.83212e-09" ixz="4.27549e-06" iyy="6.7943e-05" iyz="2.84849e-07" izz="5.48269e-05"/>
			<origin rpy="0 0 0" xyz="0.00045 0.00029 0.00685"/>
		</inertial>
		<xacro:insert_visu_LAnklePitch/>
	</link>
	<joint name="LAnkleRoll" type="revolute">
		<parent link="LAnklePitch"/>
		<child link="l_ankle"/>
		<origin rpy="0 0 0" xyz="0 0 0"/>
		<axis xyz="1.0 0 0"/>
		<limit effort="3.348" lower="-0.397761" upper="0.768992" velocity="4.16174"/>
	</joint>
	<link name="l_ankle">
		<inertial>
			<mass value="0.17184"/>
			<inertia ixx="8.72911e-05" ixy="8.71925e-06" ixz="-2.10563e-06" iyy="0.000353024" iyz="3.73459e-07" izz="0.000412846"/>
			<origin rpy="0 0 0" xyz="0.02542 0.0033 -0.03239"/>
		</inertial>
		<xacro:insert_visu_l_ankle/>
	</link>
	<joint name="LLeg_effector_fixedjoint" type="fixed">
		<parent link="l_ankle"/>
		<child link="l_sole"/>
		<origin rpy="0 0 0" xyz="0 0 -0.04511"/>
		<axis xyz="0 0 0"/>
	</joint>
	<link name="l_sole"/>
	<joint name="RHipYawPitch" type="revolute">
		<parent link="torso"/>
		<child link="RPelvis"/>
		<origin rpy="0 0 0" xyz="0 -0.05 -0.085"/>
		<axis xyz="0 0.707106 0.707106"/>
		<limit effort="3.348" lower="-1.14529" upper="0.740718" velocity="4.16174"/>
		<mimic joint="LHipYawPitch" multiplier="1.0" offset="0"/>
	</joint>
	<link name="RPelvis">
		<inertial>
			<mass value="0.06981"/>
			<inertia ixx="3.18766e-05" ixy="-1.07152e-06" ixz="-1.77295e-06" iyy="5.18361e-05" iyz="-7.00664e-06" izz="5.39657e-05"/>
			<origin rpy="0 0 0" xyz="-0.00781 0.01114 0.02661"/>
		</inertial>
		<xacro:insert_visu_RPelvis/>
	</link>
	<joint name="RHipRoll" type="revolute">
		<parent link="RPelvis"/>
		<child link="RHip"/>
		<origin rpy="0 0 0" xyz="0 0 0"/>
		<axis xyz="1.0 0 0"/>
		<limit effort="3.348" lower="-0.79046" upper="0.379435" velocity="4.16174"/>
	</joint>
	<link name="RHip">
		<inertial>
			<mass value="0.14053"/>
			<inertia ixx="2.38475e-05" ixy="6.12085e-07" ixz="7.10235e-06" iyy="6.0824e-05" iyz="2.12392e-07" izz="5.43727e-05"/>
			<origin rpy="0 0 0" xyz="-0.01549 -0.00029 -0.00515"/>
		</inertial>
		<xacro:insert_visu_RHip/>
	</link>
	<joint name="RHipPitch" type="revolute">
		<parent link="RHip"/>
		<child link="RThigh"/>
		<origin rpy="0 0 0" xyz="0 0 0"/>
		<axis xyz="0 1.0 0"/>
		<limit effort="3.0226" lower="-1.53589" upper="0.48398" velocity="6.40239"/>
	</joint>
	<link name="RThigh">
		<inertial>
			<mass value="0.38968"/>
			<inertia ixx="0.000510607" ixy="-2.02799e-06" ixz="5.69893e-05" iyy="0.0004665" iyz="7.09563e-06" izz="0.000301333"/>
			<origin rpy="0 0 0" xyz="0.00138 -0.00221 -0.05373"/>
		</inertial>
		<xacro:insert_visu_RThigh/>
	</link>
	<joint name="RKneePitch" type="revolute">
		<parent link="RThigh"/>
		<child link="RTibia"/>
		<origin rpy="0 0 0" xyz="0 0 -0.1"/>
		<axis xyz="0 1.0 0"/>
		<limit effort="3.0226" lower="-0.0923279" upper="2.11255" velocity="6.40239"/>
	</joint>
	<link name="RTibia">
		<inertial>
			<mass value="0.30142"/>
			<inertia ixx="0.000446921" ixy="-3.96872e-06" ixz="-3.94009e-05" iyy="0.000387711" iyz="-5.00034e-06" izz="0.000183741"/>
			<origin rpy="0 0 0" xyz="0.00453 -0.00225 -0.04936"/>
		</inertial>
		<xacro:insert_visu_RTibia/>
	</link>
	<joint name="RAnklePitch" type="revolute">
		<parent link="RTibia"/>
		<child link="RAnklePitch"/>
		<origin rpy="0 0 0" xyz="0 0 -0.1029"/>
		<axis xyz="0 1.0 0"/>
		<limit effort="3.0226" lower="-1.1863" upper="0.932006" velocity="6.40239"/>
	</joint>
	<link name="RAnklePitch">
		<inertial>
			<mass value="0.13416"/>
			<inertia ixx="3.22017e-05" ixy="4.68321e-08" ixz="4.28821e-06" iyy="6.79885e-05" iyz="-2.71089e-07" izz="5.48747e-05"/>
			<origin rpy="0 0 0" xyz="0.00045 -0.00029 0.00685"/>
		</inertial>
		<xacro:insert_visu_RAnklePitch/>
	</link>
	<joint name="RAnkleRoll" type="revolute">
		<parent link="RAnklePitch"/>
		<child link="r_ankle"/>
		<origin rpy="0 0 0" xyz="0 0 0"/>
		<axis xyz="1.0 0 0"/>
		<limit effort="3.348" lower="-0.768992" upper="0.397761" velocity="4.16174"/>
	</joint>
	<link name="r_ankle">
		<inertial>
			<mass value="0.17184"/>
			<inertia ixx="8.71513e-05" ixy="-8.53992e-06" ixz="-2.35184e-06" iyy="0.000352156" iyz="-4.81708e-07" izz="0.000412125"/>
			<origin rpy="0 0 0" xyz="0.02542 -0.0033 -0.03239"/>
		</inertial>
		<xacro:insert_visu_r_ankle/>
	</link>
	<joint name="RLeg_effector_fixedjoint" type="fixed">
		<parent link="r_ankle"/>
		<child link="r_sole"/>
		<origin rpy="0 0 0" xyz="0 0 -0.04511"/>
		<axis xyz="0 0 0"/>
	</joint>
	<link name="r_sole"/>
</robot>
