# Supplementary material for: Neuro4PD: An Initial Neurorobotics Model of Parkinson's Disease
Source: Front Neurorobot. 2021 Jul 1;15:640449. doi: 10.3389/fnbot.2021.640449 (PMC8283825; doi:10.3389/fnbot.2021.640449)
Supplement: Supplementary file 2 [file Data_Sheet_1.ZIP › Paper_Code/nao/naoqi_bridge/README.md]

THIS PACKAGES BELONGS TO ...

THIS PACKAGE IS BASED ON FORMER NAO_ROBOT PACKAGE

naoqi_bridge
============

ROS stack to interact with Aldebaran's NAOqi, see http://wiki.ros.org/nao
