# Supplementary material for: Neuro4PD: An Initial Neurorobotics Model of Parkinson's Disease
Source: Front Neurorobot. 2021 Jul 1;15:640449. doi: 10.3389/fnbot.2021.640449 (PMC8283825; doi:10.3389/fnbot.2021.640449)
Supplement: Supplementary file 2 [file Data_Sheet_1.ZIP › Paper_Code/nao/naoqi_bridge/naoqi_driver_py/cmake/naoqi_driver-extras.cmake.develspace.in]

# Append cmake modules from source directory to the cmake module path
list(APPEND CMAKE_MODULE_PATH "@CMAKE_CURRENT_SOURCE_DIR@/cmake/")
