# Supplementary material for: Neuro4PD: An Initial Neurorobotics Model of Parkinson's Disease
Source: Front Neurorobot. 2021 Jul 1;15:640449. doi: 10.3389/fnbot.2021.640449 (PMC8283825; doi:10.3389/fnbot.2021.640449)
Supplement: Supplementary file 2 [file Data_Sheet_1.ZIP › Paper_Code/nao/naoqi_bridge/naoqi_driver_py/nodes/naoqi_moveto.py]

#!/usr/bin/env python
import rospy
from naoqi_driver.naoqi_moveto import MoveToListener

if __name__ == "__main__":
  listener = MoveToListener()
  rospy.spin()
  exit(0)
