# Supplementary material for: Neuro4PD: An Initial Neurorobotics Model of Parkinson's Disease
Source: Front Neurorobot. 2021 Jul 1;15:640449. doi: 10.3389/fnbot.2021.640449 (PMC8283825; doi:10.3389/fnbot.2021.640449)
Supplement: Supplementary file 2 [file Data_Sheet_1.ZIP › Paper_Code/nao/naoqi_bridge/naoqi_driver_py/scripts/naoqiros.env]

#
# EDIT THIS TO POINT TO YOUR ROS MASTER:
export ROS_MASTER_URI=http://localhost:11311
export ROS_ROOT=~/naoros/ros
export LD_LIBRARY_PATH=~/naoros/lib:$LD_LIBRARY_PATH
