# Supplementary material for: Neuro4PD: An Initial Neurorobotics Model of Parkinson's Disease
Source: Front Neurorobot. 2021 Jul 1;15:640449. doi: 10.3389/fnbot.2021.640449 (PMC8283825; doi:10.3389/fnbot.2021.640449)
Supplement: Supplementary file 2 [file Data_Sheet_1.ZIP › Paper_Code/nao/naoqi_bridge/naoqi_bridge/CMakeLists.txt]

cmake_minimum_required(VERSION 2.8.3)
project(naoqi_bridge)
find_package(catkin REQUIRED)
catkin_metapackage()
