# Supplementary material for: Neuro4PD: An Initial Neurorobotics Model of Parkinson's Disease
Source: Front Neurorobot. 2021 Jul 1;15:640449. doi: 10.3389/fnbot.2021.640449 (PMC8283825; doi:10.3389/fnbot.2021.640449)
Supplement: Supplementary file 2 [file Data_Sheet_1.ZIP › Paper_Code/nao/naoqi_bridge/naoqi_bridge/package.xml]

<package>
  <name>naoqi_bridge</name>
  <version>0.5.5</version>
  <description>Meta package to interface ROS with Aldebaran's NAOqi.</description>
  <author>Vincent Rabaud</author>
  <maintainer email="surya.ambrose@gmail.com">Surya Ambrose</maintainer>
  <license>BSD</license>

  <url type="website">http://ros.org/wiki/nao</url>

  <buildtool_depend>catkin</buildtool_depend>

  <run_depend>naoqi_apps</run_depend>
  <run_depend>naoqi_bridge_msgs</run_depend>
  <run_depend>naoqi_driver</run_depend>
  <run_depend>naoqi_driver_py</run_depend>
  <run_depend>naoqi_pose</run_depend>
  <run_depend>naoqi_sensors_py</run_depend>
  <run_depend>naoqi_tools</run_depend>

  <export>
    <metapackage/>
  </export>

</package>
