# Supplementary material for: Neuro4PD: An Initial Neurorobotics Model of Parkinson's Disease
Source: Front Neurorobot. 2021 Jul 1;15:640449. doi: 10.3389/fnbot.2021.640449 (PMC8283825; doi:10.3389/fnbot.2021.640449)
Supplement: Supplementary file 2 [file Data_Sheet_1.ZIP › Paper_Code/nao/naoqi_bridge/naoqi_navigation/python/navigation_config.rviz]

Panels:
  - Class: rviz/Displays
    Help Height: 78
    Name: Displays
    Property Tree Widget:
      Expanded: ~
      Splitter Ratio: 0.533333
    Tree Height: 483
  - Class: rviz/Selection
    Name: Selection
  - Class: rviz/Tool Properties
    Expanded:
      - /2D Pose Estimate1
      - /2D Nav Goal1
      - /Publish Point1
    Name: Tool Properties
    Splitter Ratio: 0.588679
  - Class: rviz/Views
    Expanded:
      - /Current View1
    Name: Views
    Splitter Ratio: 0.5
  - Class: rviz/Time
    Experimental: false
    Name: Time
    SyncMode: 0
    SyncSource: ""
Visualization Manager:
  Class: ""
  Displays:
    - Alpha: 0.5
      Cell Size: 1
      Class: rviz/Grid
      Color: 160; 160; 164
      Enabled: true
      Line Style:
        Line Width: 0.03
        Value: Lines
      Name: Grid
      Normal Cell Count: 0
      Offset:
        X: 0
        Y: 0
        Z: 0
      Plane: XY
      Plane Cell Count: 10
      Reference Frame: <Fixed Frame>
      Value: true
    - Class: rviz/Axes
      Enabled: false
      Length: 1
      Name: Axes
      Radius: 0.1
      Reference Frame: <Fixed Frame>
      Value: false
    - Class: rviz/TF
      Enabled: false
      Frame Timeout: 15
      Frames:
        All Enabled: true
      Marker Scale: 1
      Name: TF
      Show Arrows: true
      Show Axes: true
      Show Names: true
      Tree:
        {}
      Update Interval: 0
      Value: false
    - Alpha: 1
      Class: rviz/RobotModel
      Collision Enabled: false
      Enabled: true
      Links:
        All Links Enabled: true
        BumperB_frame:
          Alpha: 1
          Show Axes: false
          Show Trail: false
        BumperFL_frame:
          Alpha: 1
          Show Axes: false
          Show Trail: false
        BumperFR_frame:
          Alpha: 1
          Show Axes: false
          Show Trail: false
        CameraBottom_frame:
          Alpha: 1
          Show Axes: false
          Show Trail: false
        CameraBottom_optical_frame:
          Alpha: 1
          Show Axes: false
          Show Trail: false
        CameraDepth_frame:
          Alpha: 1
          Show Axes: false
          Show Trail: false
        CameraDepth_optical_frame:
          Alpha: 1
          Show Axes: false
          Show Trail: false
        CameraTop_frame:
          Alpha: 1
          Show Axes: false
          Show Trail: false
        CameraTop_optical_frame:
          Alpha: 1
          Show Axes: false
          Show Trail: false
        ChestButton_frame:
          Alpha: 1
          Show Axes: false
          Show Trail: false
        Expand Joint Details: false
        Expand Link Details: false
        Expand Tree: false
        Head:
          Alpha: 1
          Show Axes: false
          Show Trail: false
          Value: true
        HeadTouchFront_frame:
          Alpha: 1
          Show Axes: false
          Show Trail: false
        HeadTouchMiddle_frame:
          Alpha: 1
          Show Axes: false
          Show Trail: false
        HeadTouchRear_frame:
          Alpha: 1
          Show Axes: false
          Show Trail: false
        Hip:
          Alpha: 1
          Show Axes: false
          Show Trail: false
          Value: true
        ImuBaseAccelerometer_frame:
          Alpha: 1
          Show Axes: false
          Show Trail: false
        ImuBaseGyrometer_frame:
          Alpha: 1
          Show Axes: false
          Show Trail: false
        ImuTorsoAccelerometer_frame:
          Alpha: 1
          Show Axes: false
          Show Trail: false
        ImuTorsoGyrometer_frame:
          Alpha: 1
          Show Axes: false
          Show Trail: false
        LBicep:
          Alpha: 1
          Show Axes: false
          Show Trail: false
          Value: true
        LElbow:
          Alpha: 1
          Show Axes: false
          Show Trail: false
          Value: true
        LFinger11_link:
          Alpha: 1
          Show Axes: false
          Show Trail: false
          Value: true
        LFinger12_link:
          Alpha: 1
          Show Axes: false
          Show Trail: false
          Value: true
        LFinger13_link:
          Alpha: 1
          Show Axes: false
          Show Trail: false
          Value: true
        LFinger21_link:
          Alpha: 1
          Show Axes: false
          Show Trail: false
          Value: true
        LFinger22_link:
          Alpha: 1
          Show Axes: false
          Show Trail: false
          Value: true
        LFinger23_link:
          Alpha: 1
          Show Axes: false
          Show Trail: false
          Value: true
        LFinger31_link:
          Alpha: 1
          Show Axes: false
          Show Trail: false
          Value: true
        LFinger32_link:
          Alpha: 1
          Show Axes: false
          Show Trail: false
          Value: true
        LFinger33_link:
          Alpha: 1
          Show Axes: false
          Show Trail: false
          Value: true
        LFinger41_link:
          Alpha: 1
          Show Axes: false
          Show Trail: false
          Value: true
        LFinger42_link:
          Alpha: 1
          Show Axes: false
          Show Trail: false
          Value: true
        LFinger43_link:
          Alpha: 1
          Show Axes: false
          Show Trail: false
          Value: true
        LForeArm:
          Alpha: 1
          Show Axes: false
          Show Trail: false
          Value: true
        LHandTouchBack_frame:
          Alpha: 1
          Show Axes: false
          Show Trail: false
        LShoulder:
          Alpha: 1
          Show Axes: false
          Show Trail: false
          Value: true
        LSpeaker_frame:
          Alpha: 1
          Show Axes: false
          Show Trail: false
        LThumb1_link:
          Alpha: 1
          Show Axes: false
          Show Trail: false
          Value: true
        LThumb2_link:
          Alpha: 1
          Show Axes: false
          Show Trail: false
          Value: true
        Link Tree Style: Links in Alphabetic Order
        Neck:
          Alpha: 1
          Show Axes: false
          Show Trail: false
          Value: true
        Pelvis:
          Alpha: 1
          Show Axes: false
          Show Trail: false
          Value: true
        RBicep:
          Alpha: 1
          Show Axes: false
          Show Trail: false
          Value: true
        RElbow:
          Alpha: 1
          Show Axes: false
          Show Trail: false
          Value: true
        RFinger11_link:
          Alpha: 1
          Show Axes: false
          Show Trail: false
          Value: true
        RFinger12_link:
          Alpha: 1
          Show Axes: false
          Show Trail: false
          Value: true
        RFinger13_link:
          Alpha: 1
          Show Axes: false
          Show Trail: false
          Value: true
        RFinger21_link:
          Alpha: 1
          Show Axes: false
          Show Trail: false
          Value: true
        RFinger22_link:
          Alpha: 1
          Show Axes: false
          Show Trail: false
          Value: true
        RFinger23_link:
          Alpha: 1
          Show Axes: false
          Show Trail: false
          Value: true
        RFinger31_link:
          Alpha: 1
          Show Axes: false
          Show Trail: false
          Value: true
        RFinger32_link:
          Alpha: 1
          Show Axes: false
          Show Trail: false
          Value: true
        RFinger33_link:
          Alpha: 1
          Show Axes: false
          Show Trail: false
          Value: true
        RFinger41_link:
          Alpha: 1
          Show Axes: false
          Show Trail: false
          Value: true
        RFinger42_link:
          Alpha: 1
          Show Axes: false
          Show Trail: false
          Value: true
        RFinger43_link:
          Alpha: 1
          Show Axes: false
          Show Trail: false
          Value: true
        RForeArm:
          Alpha: 1
          Show Axes: false
          Show Trail: false
          Value: true
        RHandTouchBack_frame:
          Alpha: 1
          Show Axes: false
          Show Trail: false
        RShoulder:
          Alpha: 1
          Show Axes: false
          Show Trail: false
          Value: true
        RSpeaker_frame:
          Alpha: 1
          Show Axes: false
          Show Trail: false
        RThumb1_link:
          Alpha: 1
          Show Axes: false
          Show Trail: false
          Value: true
        RThumb2_link:
          Alpha: 1
          Show Axes: false
          Show Trail: false
          Value: true
        ShovelLaser_frame:
          Alpha: 1
          Show Axes: false
          Show Trail: false
        SonarBack_frame:
          Alpha: 1
          Show Axes: false
          Show Trail: false
        SonarFront_frame:
          Alpha: 1
          Show Axes: false
          Show Trail: false
        SurroundingFrontLaser_device_frame:
          Alpha: 1
          Show Axes: false
          Show Trail: false
        SurroundingFrontLaser_frame:
          Alpha: 1
          Show Axes: false
          Show Trail: false
        SurroundingLeftLaser_device_frame:
          Alpha: 1
          Show Axes: false
          Show Trail: false
        SurroundingLeftLaser_frame:
          Alpha: 1
          Show Axes: false
          Show Trail: false
        SurroundingRightLaser_device_frame:
          Alpha: 1
          Show Axes: false
          Show Trail: false
        SurroundingRightLaser_frame:
          Alpha: 1
          Show Axes: false
          Show Trail: false
        Tablet_frame:
          Alpha: 1
          Show Axes: false
          Show Trail: false
        Tibia:
          Alpha: 1
          Show Axes: false
          Show Trail: false
          Value: true
        VerticalLeftLaser_frame:
          Alpha: 1
          Show Axes: false
          Show Trail: false
        VerticalRightLaser_frame:
          Alpha: 1
          Show Axes: false
          Show Trail: false
        WheelB_link:
          Alpha: 1
          Show Axes: false
          Show Trail: false
          Value: true
        WheelFL_link:
          Alpha: 1
          Show Axes: false
          Show Trail: false
          Value: true
        WheelFR_link:
          Alpha: 1
          Show Axes: false
          Show Trail: false
          Value: true
        base_footprint:
          Alpha: 1
          Show Axes: false
          Show Trail: false
        base_link:
          Alpha: 1
          Show Axes: false
          Show Trail: false
        l_gripper:
          Alpha: 1
          Show Axes: false
          Show Trail: false
        l_wrist:
          Alpha: 1
          Show Axes: false
          Show Trail: false
          Value: true
        r_gripper:
          Alpha: 1
          Show Axes: false
          Show Trail: false
        r_wrist:
          Alpha: 1
          Show Axes: false
          Show Trail: false
          Value: true
        torso:
          Alpha: 1
          Show Axes: false
          Show Trail: false
          Value: true
      Name: RobotModel
      Robot Description: robot_description
      TF Prefix: ""
      Update Interval: 0
      Value: true
      Visual Enabled: true
    - Alpha: 0.7
      Class: rviz/Map
      Color Scheme: map
      Draw Behind: false
      Enabled: true
      Name: Aggregated Map
      Topic: /naoqi_exploration_map
      Unreliable: false
      Value: true
    - Class: rviz/Marker
      Enabled: true
      Marker Topic: /localization_uncertainty
      Name: Uncertainty
      Namespaces:
        "": true
      Queue Size: 100
      Value: true
    - Alpha: 1
      Buffer Length: 1
      Class: rviz/Path
      Color: 85; 0; 255
      Enabled: true
      Head Diameter: 0
      Head Length: 0
      Length: 0.3
      Line Style: Billboards
      Line Width: 0.001
      Name: Path
      Offset:
        X: 0
        Y: 0
        Z: 0
      Pose Style: Arrows
      Radius: 0.03
      Shaft Diameter: 0.1
      Shaft Length: 0.1
      Topic: /naoqi_exploration_path
      Unreliable: false
      Value: true
  Enabled: true
  Global Options:
    Background Color: 57; 57; 57
    Fixed Frame: map
    Frame Rate: 30
  Name: root
  Tools:
    - Class: rviz/Interact
      Hide Inactive Objects: true
    - Class: rviz/MoveCamera
    - Class: rviz/Select
    - Class: rviz/FocusCamera
    - Class: rviz/Measure
    - Class: rviz/SetInitialPose
      Topic: /initialpose
    - Class: rviz/SetGoal
      Topic: /move_base_simple/goal
    - Class: rviz/PublishPoint
      Single click: true
      Topic: /clicked_point
  Value: true
  Views:
    Current:
      Class: rviz/Orbit
      Distance: 4.21054
      Enable Stereo Rendering:
        Stereo Eye Separation: 0.06
        Stereo Focal Distance: 1
        Swap Stereo Eyes: false
        Value: false
      Focal Point:
        X: 0.672698
        Y: 1.51119
        Z: 1.47018
      Name: Current View
      Near Clip Distance: 0.01
      Pitch: 0.6398
      Target Frame: map
      Value: Orbit (rviz)
      Yaw: 2.95378
    Saved: ~
Window Geometry:
  Displays:
    collapsed: false
  Height: 696
  Hide Left Dock: false
  Hide Right Dock: true
  QMainWindow State: 000000ff00000000fd00000004000000000000016a00000272fc020000000dfb0000001200530065006c0065006300740069006f006e00000001e10000009b0000006400fffffffb0000001e0054006f006f006c002000500072006f007000650072007400690065007302000001ed000001df00000185000000a3fb000000120056006900650077007300200054006f006f02000001df000002110000018500000122fb000000200054006f006f006c002000500072006f0070006500720074006900650073003203000002880000011d000002210000017afb000000100044006900730070006c006100790073010000002800000272000000dd00fffffffb0000002000730065006c0065006300740069006f006e00200062007500660066006500720200000138000000aa0000023a00000294fb00000014005700690064006500530074006500720065006f02000000e6000000d2000003ee0000030bfb0000000c004b0069006e0065006300740200000186000001060000030c00000261fb000000240050006f00640044006500740065006300740069006f006e00200049006d006100670065000000025e000001430000000000000000fb0000000c00430061006d006500720061010000038a000000160000000000000000fb0000000c00430061006d0065007200610000000221000000b10000000000000000fb0000000a0049006d00610067006501000002a3000000fe0000000000000000fb0000000c00430061006d006500720061000000038b000000160000000000000000000000010000010f0000022ffc0200000003fb0000001e0054006f006f006c002000500072006f00700065007200740069006500730100000041000000780000000000000000fb0000000a0056006900650077007300000000280000022f000000b000fffffffb0000001200530065006c0065006300740069006f006e010000025a000000b200000000000000000000000200000490000000a9fc0100000001fb0000000a00560069006500770073030000004e00000080000002e10000019700000003000005000000003dfc0100000002fb0000000800540069006d0065000000000000000500000002f600fffffffb0000000800540069006d00650100000000000004500000000000000000000003900000027200000004000000040000000800000008fc0000000100000002000000010000000a0054006f006f006c00730100000000ffffffff0000000000000000
  Selection:
    collapsed: false
  Time:
    collapsed: false
  Tool Properties:
    collapsed: false
  Views:
    collapsed: true
  Width: 1280
  X: -10
  Y: 14
