# Supplementary material for: Neuro4PD: An Initial Neurorobotics Model of Parkinson's Disease
Source: Front Neurorobot. 2021 Jul 1;15:640449. doi: 10.3389/fnbot.2021.640449 (PMC8283825; doi:10.3389/fnbot.2021.640449)
Supplement: Supplementary file 2 [file Data_Sheet_1.ZIP › Paper_Code/nao/naoqi_bridge/naoqi_navigation/python/launch/exploration.launch]

<launch>
  <env name="PYTHONPATH" value="$(env PYTHONPATH)" />
  <arg name="nao_ip"            default="$(optenv NAO_IP 127.0.0.1)" />
  <arg name="nao_port"          default="$(optenv NAO_PORT 9559)" />
  <arg name="radius"            default="5" />

  <node pkg="naoqi_navigation" type="exploration.py" name="exploration" args="--pip=$(arg nao_ip)
    --pport=$(arg nao_port)" output="screen">
    <param name="radius"        value="$(arg radius)" />
  </node>

</launch>
