# Supplementary material for: Neuro4PD: An Initial Neurorobotics Model of Parkinson's Disease
Source: Front Neurorobot. 2021 Jul 1;15:640449. doi: 10.3389/fnbot.2021.640449 (PMC8283825; doi:10.3389/fnbot.2021.640449)
Supplement: Supplementary file 2 [file Data_Sheet_1.ZIP › Paper_Code/nao/naoqi_bridge/naoqi_navigation/python/launch/loading_map.launch]

<launch>
  <env name="PYTHONPATH" value="$(env PYTHONPATH)" />
  <arg name="nao_ip"            default="$(optenv NAO_IP 127.0.0.1)" />
  <arg name="nao_port"          default="$(optenv NAO_PORT 9559)" />
  <arg name="path_to_map"       default="" />

  <node pkg="naoqi_navigation" type="loading_map.py" name="loading_map" args="--pip=$(arg nao_ip)
    --pport=$(arg nao_port)" output="screen">
    <param name="path_to_map"   value="$(arg path_to_map)" />
  </node>
</launch>
