# Supplementary material for: Neuro4PD: An Initial Neurorobotics Model of Parkinson's Disease
Source: Front Neurorobot. 2021 Jul 1;15:640449. doi: 10.3389/fnbot.2021.640449 (PMC8283825; doi:10.3389/fnbot.2021.640449)
Supplement: Supplementary file 2 [file Data_Sheet_1.ZIP › Paper_Code/nao/naoqi_bridge/naoqi_navigation/python/launch/navigation_full_rviz.launch]

<launch>
  <env name="PYTHONPATH" value="$(env PYTHONPATH)" />
  <arg name="nao_ip"              default="$(optenv NAO_IP 127.0.0.1)" />
  <arg name="nao_port"            default="$(optenv NAO_PORT 9559)" />
  <arg name="network_interface"   default="eth0" />
  <arg name="force_python"        default="true" />

  <node pkg="rviz" type="rviz" output="screen" name="rviz" />
  <include file="$(find pepper_description)/launch/pepper_publisher.launch" />

  <!-- nao driver works for pepper -->
  <include file="$(find naoqi_driver_py)/launch/naoqi_driver.launch">
    <arg name="nao_ip"            value="$(arg nao_ip)" />
    <arg name="network_interface" value="$(arg network_interface)" />
  </include>

  <include file="$(find naoqi_navigation)/launch/navigation.launch">
    <arg name="nao_ip"            value="$(arg nao_ip)" />
  </include>
</launch>
