# Supplementary material for: Neuro4PD: An Initial Neurorobotics Model of Parkinson's Disease
Source: Front Neurorobot. 2021 Jul 1;15:640449. doi: 10.3389/fnbot.2021.640449 (PMC8283825; doi:10.3389/fnbot.2021.640449)
Supplement: Supplementary file 2 [file Data_Sheet_1.ZIP › Paper_Code/nao/naoqi_bridge/naoqi_navigation/python/launch/rviz_pepper.launch]

<launch>
 <include file="$(find pepper_description)/launch/pepper_publisher.launch" />
 <param name="use_sim_time" type="bool" value="true"/>
 <node pkg="rviz" type="rviz" output="screen" name="rviz" />
</launch>
