# Supplementary material for: Neuro4PD: An Initial Neurorobotics Model of Parkinson's Disease
Source: Front Neurorobot. 2021 Jul 1;15:640449. doi: 10.3389/fnbot.2021.640449 (PMC8283825; doi:10.3389/fnbot.2021.640449)
Supplement: Supplementary file 2 [file Data_Sheet_1.ZIP › Paper_Code/nao/naoqi_bridge/naoqi_pose/config/basic_poses.yaml]

### some basic poses to load for pose_manager.py ###
init:
  joint_names: ["Body"]
  time_from_start: 1.5
  positions: [0.0,0.0, 1.39, 0.34, -1.39, -1.04, 0.0, 0.0, 0.0, 0.0, -0.43, 0.69, -0.34, 0.0, 0.0, 0.0, -0.43, 0.69, -0.34, 0.0, 1.39, -0.34, 1.39, 1.04, 0.0, 0.0]
zero:  
  joint_names: ["Body"]
  time_from_start: 1.5
  positions: [0.0, 0.0, 0.0, 0.0, 0.0, 0.0, 0.0, 0.0, 0.0, 0.0, 0.0, 0.0, 0.0, 0.0, 0.0, 0.0, 0.0, 0.0, 0.0, 0.0, 0.0, 0.0, 0.0, 0.0, 0.0, 0.0] 
