# Supplementary material for: Neuro4PD: An Initial Neurorobotics Model of Parkinson's Disease
Source: Front Neurorobot. 2021 Jul 1;15:640449. doi: 10.3389/fnbot.2021.640449 (PMC8283825; doi:10.3389/fnbot.2021.640449)
Supplement: Supplementary file 2 [file Data_Sheet_1.ZIP › Paper_Code/nao/naoqi_bridge/naoqi_pose/launch/pose_manager.launch]

<launch>

  <arg name="nao_ip" default="$(optenv NAO_IP 127.0.0.1)" />
  <arg name="nao_port" default="$(optenv NAO_PORT 9559)" />


  <node pkg="naoqi_pose" type="pose_controller.py" name="pose_controller" args="--pip=$(arg nao_ip) --pport=$(arg nao_port)" output="screen" />

  <node pkg="naoqi_pose" type="pose_manager.py" name="pose_manager">
    <rosparam file="$(find naoqi_pose)/config/basic_poses.yaml" command="load" ns="poses" />
    <!-- You can define here a path to a Choregraphe posture library (XAP file). -->
    <param name="xap" value="$(find naoqi_pose)/config/basic.xap" />
  </node>
</launch>
